# Supplementary material for: Plasma lipidomic profiles of kidney, breast and prostate cancer patients differ from healthy controls
Source: Sci Rep. 2021 Oct 13;11:20322. doi: 10.1038/s41598-021-99586-1 (PMC8514434; doi:10.1038/s41598-021-99586-1)
Supplement: Supplementary file 1 — Supplementary Tables. [file 41598_2021_99586_MOESM1_ESM.xlsx]

## Sheet: Table 1
Supplementary Table 1. Overview of studied human subjects within this study.
	Training set		Validation set		Total
	M	F	M	F
Control	60	75	32	25	192
BMI	26.9 ± 3.5	25.4 ± 4.0	27.6 ± 3.7	25.7 ± 5.5
Age	53.7 ± 11.3	51.2 ± 11.6	49.7 ± 10.2	51.8 ± 12.1
breast	7	70	2	24	103
BMI	26.1 ± 6.7	26.74 ± 5.32	26.1 ± 1.6	29.51 ± 6.45
Age	66.1 ± 5.0	58.3 ± 11.8	64.5 ± 5.5	61.7 ± 11.6
Stages
T1		43		18	61
T2		3		3	6
T3	-	-	-	-	-
T4	1				1
Tis		8			8
Tx	-	-	-	-	-
n.a.	6	16	2	3	27
N0		46		14	60
N1		6		6	12
N2		2		1	3
Nx	1	1			2
n.a.	6	15	2	3	26
M0	-	-	-	-	-
M1	1				1
Mx	6	45		20	71
n.a.		25	2	4	31
kidney	57	25	30	7	119
BMI	28.2 ± 4.5	28.1 ± 6.0	27.4 ± 3.5	25.7 ± 5.7
Age	63.3 ± 11.8	65.4 ± 11.6	61.5 ± 9.8	64.7 ± 8.1
Stages
T1	23	11	17	5	56
T2	7	5	3	1	16
T3	26	8	9	1	44
T4			1		1
Tx	1				1
n.a.		1			1
N0	44	23	17	6	90
N1	5	1	2	1	9
N2	2				2
Nx	6		11		17
n.a.		1			1
M0	46	22	17	6	91
M1	8	2	2	1	13
Mx	3		11		14
n.a.		1			1
prostate	50		17		67
BMI	28.6 ± 3.7		27.7 ± 2.6
Age	65.6 ± 6.5		64.4 ± 7.5
Stages
T1	1				1
T2	33		13		46
T3	15		3		18
T4	-	-	-	-	-
Tx			1		1
n.a.	1				1
N0	11		5		16
N1	3				3
N2	-	-	-	-	-
Nx	36		12		48
n.a.	-	-	-	-	-
M0	9		3		12
M1	-	-	-	-	-
Mx	41		14		55
n.a.	-	-	-	-	-
TOTAL	174	170	81	56	481
BMI - Body mass index
F - Female
M - Male
N - Normal
T - Tumor
x - cannot be measured
n.a. - not assigned

## Sheet: Table 2
Supplementary Table 2. Clinical information for all samples used in this study.
Sample no.	Sample group	State	Age	Gender	Type of set	Type of tumor	Tumor (T)	Node (N)	Metastasis (M)	Grade (G)	BMI	Sequence code	Extraction code
PA002	Healthy	N	40	F	Tr	-	-	-	-	-	21.8	484	16
PA003	Healthy	N	47	F	Tr	-	-	-	-	-	24.5	492	24
PA004	Healthy	N	40	F	Tr	-	-	-	-	-	18.7	500	32
PA006	Healthy	N	43	F	Tr	-	-	-	-	-	23.5	518	48
PA007	Healthy	N	63	F	Tr	-	-	-	-	-	20.5	528	56
PA008	Healthy	N	61	F	Tr	-	-	-	-	-	30.4	536	64
PA012	Healthy	N	32	F	Tr	-	-	-	-	-	34.8	572	96
PA014	Healthy	N	40	F	Tr	-	-	-	-	-	24.7	586	112
PA015	Healthy	N	40	F	Tr	-	-	-	-	-	25.2	433	120
PA017	Healthy	N	54	F	Tr	-	-	-	-	-	25.7	447	136
PA020	Healthy	N	43	F	Tr	-	-	-	-	-	19.1	470	160
PA021	Healthy	N	32	F	Tr	-	-	-	-	-	22.3	391	168
PA023	Healthy	N	40	F	Tr	-	-	-	-	-	21.6	405	184
PA024	Healthy	N	37	F	Tr	-	-	-	-	-	23.4	414	192
PA034	Healthy	N	32	F	Tr	-	-	-	-	-	24.3	48	198
PA028	Healthy	N	43	F	Tr	-	-	-	-	-	26.2	8	216
PA030	Healthy	N	47	F	Tr	-	-	-	-	-	23.6	20	228
PA033	Healthy	N	26	F	Tr	-	-	-	-	-	18.9	40	246
PA037	Healthy	N	44	F	Tr	-	-	-	-	-	20.76	66	465
PA038	Healthy	N	57	F	Tr	-	-	-	-	-	22.99	74	466
PA040	Healthy	N	54	F	Tr	-	-	-	-	-	26.64	85	468
PA043	Healthy	N	66	F	Tr	-	-	-	-	-	25.78	102	471
PA046	Healthy	N	63	F	Tr	-	-	-	-	-	24.17	158	473
PA048	Healthy	N	31	F	Tr	-	-	-	-	-	21.46	114	475
PA050	Healthy	N	44	F	Tr	-	-	-	-	-	26.45	124	477
PA053	Healthy	N	55	F	Tr	-	-	-	-	-	21.26	141	480
PA055	Healthy	N	54	F	Tr	-	-	-	-	-	28.73	151	481
PA058	Healthy	N	62	F	Tr	-	-	-	-	-	28.63	173	484
PA059	Healthy	N	48	F	Tr	-	-	-	-	-	29.37	180	485
PA060	Healthy	N	79	F	Tr	-	-	-	-	-	21.88	185	486
PA066	Healthy	N	39	F	Tr	-	-	-	-	-	22.2	207	490
PA067	Healthy	N	52	F	Tr	-	-	-	-	-	22.72	212	491
PA068	Healthy	N	63	F	Tr	-	-	-	-	-	26.2	216	492
PA072	Healthy	N	45	F	Tr	-	-	-	-	-	28.03	234	496
PA073	Healthy	N	72	F	Tr	-	-	-	-	-	31.14	238	497
PA075	Healthy	N	57	F	Tr	-	-	-	-	-	23.44	241	498
PA078	Healthy	N	52	F	Tr	-	-	-	-	-	27.51	252	501
PA080	Healthy	N	28	F	Tr	-	-	-	-	-	26.83	258	503
PA084	Healthy	N	73	F	Tr	-	-	-	-	-	25.1	269	506
PA087	Healthy	N	54	F	Tr	-	-	-	-	-	23.78	278	509
PA089	Healthy	N	54	F	Tr	-	-	-	-	-	28.23	284	511
PA091	Healthy	N	52	F	Tr	-	-	-	-	-	18.83	292	513
PA096	Healthy	N	67	F	Tr	-	-	-	-	-	25.71	304	517
PA103	Healthy	N	54	F	Tr	-	-	-	-	-	20.7	327	524
PA105	Healthy	N	39	F	Tr	-	-	-	-	-	21.26	335	526
PA107	Healthy	N	66	F	Tr	-	-	-	-	-	34.15	341	528
PA109	Healthy	N	67	F	Tr	-	-	-	-	-	23.05	347	530
PA110	Healthy	N	67	F	Tr	-	-	-	-	-	26.26	350	531
PA116	Healthy	N	71	F	Tr	-	-	-	-	-	22.99	365	537
PA119	Healthy	N	73	F	Tr	-	-	-	-	-	20.2	371	540
PA122	Healthy	N	59	F	Tr	-	-	-	-	-	29.74	378	543
DV158	Healthy	N	61.3	F	Tr	-	-	-	-	-	-	489	10
DV159	Healthy	N	48.8	F	Tr	-	-	-	-	-	-	497	18
DV160	Healthy	N	47.6	F	Tr	-	-	-	-	-	-	507	26
DV162	Healthy	N	59.9	F	Tr	-	-	-	-	-	25.39	523	42
DV163	Healthy	N	42.5	F	Tr	-	-	-	-	-	-	533	50
DV164	Healthy	N	53.4	F	Tr	-	-	-	-	-	-	541	58
DV166	Healthy	N	68.3	F	Tr	-	-	-	-	-	-	559	74
DV168	Healthy	N	39.4	F	Tr	-	-	-	-	-	28	576	90
DV171	Healthy	N	54.8	F	Tr	-	-	-	-	-	26.5	437	114
DV175	Healthy	N	52.7	F	Tr	-	-	-	-	-	28	467	146
DV176	Healthy	N	57.3	F	Tr	-	-	-	-	-	22.1	388	154
DV177	Healthy	N	55.3	F	Tr	-	-	-	-	-	27.4	395	162
DV181	Healthy	N	53.7	F	Tr	-	-	-	-	-	31.64	424	194
DV182	Healthy	N	54.5	F	Tr	-	-	-	-	-	38.2	5	200
DV183	Healthy	N	37.3	F	Tr	-	-	-	-	-	26.23	11	206
DV186	Healthy	N	56.2	F	Tr	-	-	-	-	-	29.41	31	224
DV190	Healthy	N	45.5	F	Tr	-	-	-	-	-	23.3	57	248
DV191	Healthy	N	38.4	F	Tr	-	-	-	-	-	29	63	253
DV196	Healthy	N	46	F	Tr	-	-	-	-	-	24.45	95	277
DV197	Healthy	N	45.1	F	Tr	-	-	-	-	-	24.5	100	281
DV201	Healthy	N	54.2	F	Tr	-	-	-	-	-	33.1	122	297
DV211	Healthy	N	51.2	F	Tr	-	-	-	-	-	23.71	176	337
DV213	Healthy	N	53.5	F	Tr	-	-	-	-	-	30.12	188	345
DV214	Healthy	N	40.9	F	Tr	-	-	-	-	-	23.4	193	349
PA001	Healthy	N	60	F	Val	-	-	-	-	-	31.4	476	8
PA005	Healthy	N	60	F	Val	-	-	-	-	-	27.6	510	40
PA011	Healthy	N	62	F	Val	-	-	-	-	-	24.3	562	88
PA016	Healthy	N	43	F	Val	-	-	-	-	-	24.6	440	128
PA022	Healthy	N	45	F	Val	-	-	-	-	-	28.9	398	176
PA026	Healthy	N	56	F	Val	-	-	-	-	-	-	421	204
PA035	Healthy	N	58	F	Val	-	-	-	-	-	25.71	54	463
PA041	Healthy	N	44	F	Val	-	-	-	-	-	23.88	92	469
PA052	Healthy	N	60	F	Val	-	-	-	-	-	23.42	136	478
PA057	Healthy	N	27	F	Val	-	-	-	-	-	17.58	168	483
PA063	Healthy	N	59	F	Val	-	-	-	-	-	29.05	195	488
PA071	Healthy	N	65	F	Val	-	-	-	-	-	38.1	230	495
PA077	Healthy	N	53	F	Val	-	-	-	-	-	30.12	249	500
PA086	Healthy	N	45	F	Val	-	-	-	-	-	21.14	275	508
PA092	Healthy	N	74	F	Val	-	-	-	-	-	23.83	295	514
PA106	Healthy	N	73	F	Val	-	-	-	-	-	28.23	338	527
PA114	Healthy	N	42	F	Val	-	-	-	-	-	16.67	361	535
PA127	Healthy	N	38	F	Val	-	-	-	-	-	20.86	383	548
DV161	Healthy	N	56.9	F	Val	-	-	-	-	-	-	515	34
DV165	Healthy	N	58	F	Val	-	-	-	-	-	-	551	66
DV173	Healthy	N	47.1	F	Val	-	-	-	-	-	38	453	130
DV180	Healthy	N	34.2	F	Val	-	-	-	-	-	24	418	186
DV185	Healthy	N	59.1	F	Val	-	-	-	-	-	-	25	218
DV192	Healthy	N	29.5	F	Val	-	-	-	-	-	22	71	258
DV209	Healthy	N	46.2	F	Val	-	-	-	-	-	20	166	329
PA010	Healthy	N	47	M	Tr	-	-	-	-	-	27.7	554	80
PA013	Healthy	N	44	M	Tr	-	-	-	-	-	26.5	579	104
PA018	Healthy	N	42	M	Tr	-	-	-	-	-	27.7	456	144
PA027	Healthy	N	46	M	Tr	-	-	-	-	-	29.1	427	210
PA029	Healthy	N	48	M	Tr	-	-	-	-	-	26.5	14	222
PA031	Healthy	N	66	M	Tr	-	-	-	-	-	31.2	28	234
PA036	Healthy	N	58	M	Tr	-	-	-	-	-	33.17	60	464
PA039	Healthy	N	63	M	Tr	-	-	-	-	-	26.23	80	467
PA042	Healthy	N	51	M	Tr	-	-	-	-	-	34.66	97	470
PA049	Healthy	N	38	M	Tr	-	-	-	-	-	21.5	119	474
PA051	Healthy	N	65	M	Tr	-	-	-	-	-	26.3	129	476
PA054	Healthy	N	27	M	Tr	-	-	-	-	-	24.3	146	479
PA061	Healthy	N	59	M	Tr	-	-	-	-	-	25.08	190	487
PA065	Healthy	N	65	M	Tr	-	-	-	-	-	25.45	202	489
PA069	Healthy	N	45	M	Tr	-	-	-	-	-	28.09	220	493
PA076	Healthy	N	64	M	Tr	-	-	-	-	-	24.72	246	499
PA079	Healthy	N	25	M	Tr	-	-	-	-	-	30.72	255	502
PA081	Healthy	N	77	M	Tr	-	-	-	-	-	23.94	261	504
PA085	Healthy	N	76	M	Tr	-	-	-	-	-	28.38	272	507
PA088	Healthy	N	54	M	Tr	-	-	-	-	-	25.68	281	510
PA090	Healthy	N	56	M	Tr	-	-	-	-	-	33.95	289	512
PA094	Healthy	N	71	M	Tr	-	-	-	-	-	27.44	301	516
PA097	Healthy	N	69	M	Tr	-	-	-	-	-	24.84	307	518
PA098	Healthy	N	52	M	Tr	-	-	-	-	-	25.83	312	519
PA100	Healthy	N	53	M	Tr	-	-	-	-	-	24.69	318	521
PA101	Healthy	N	67	M	Tr	-	-	-	-	-	28.07	321	522
PA102	Healthy	N	61	M	Tr	-	-	-	-	-	30.47	324	523
PA108	Healthy	N	70	M	Tr	-	-	-	-	-	25.36	344	529
PA111	Healthy	N	69	M	Tr	-	-	-	-	-	25.86	355	532
PA112	Healthy	N	47	M	Tr	-	-	-	-	-	25.64	357	533
PA115	Healthy	N	46	M	Tr	-	-	-	-	-	19.94	363	536
PA117	Healthy	N	73	M	Tr	-	-	-	-	-	25.68	367	538
PA118	Healthy	N	51	M	Tr	-	-	-	-	-	24.11	369	539
PA121	Healthy	N	66	M	Tr	-	-	-	-	-	29.4	377	542
PA123	Healthy	N	55	M	Tr	-	-	-	-	-	30.76	379	544
PA124	Healthy	N	50	M	Tr	-	-	-	-	-	28.04	380	545
PA126	Healthy	N	39	M	Tr	-	-	-	-	-	25.66	382	547
DV157	Healthy	N	50.3	M	Tr	-	-	-	-	-	-	481	2
DV167	Healthy	N	53.6	M	Tr	-	-	-	-	-	27.5	567	82
DV170	Healthy	N	54.6	M	Tr	-	-	-	-	-	26.79	430	106
DV172	Healthy	N	48.9	M	Tr	-	-	-	-	-	30.42	444	122
DV174	Healthy	N	60.6	M	Tr	-	-	-	-	-	29.06	460	138
DV179	Healthy	N	58.5	M	Tr	-	-	-	-	-	35.19	411	178
DV184	Healthy	N	52	M	Tr	-	-	-	-	-	-	17	212
DV187	Healthy	N	58.7	M	Tr	-	-	-	-	-	25.9	37	230
DV189	Healthy	N	43.5	M	Tr	-	-	-	-	-	23	51	242
DV193	Healthy	N	43.6	M	Tr	-	-	-	-	-	29.8	77	263
DV194	Healthy	N	54.9	M	Tr	-	-	-	-	-	24.49	83	268
DV198	Healthy	N	43.9	M	Tr	-	-	-	-	-	25.66	105	285
DV199	Healthy	N	59.1	M	Tr	-	-	-	-	-	21.7	110	289
DV200	Healthy	N	43.6	M	Tr	-	-	-	-	-	27.2	117	293
DV203	Healthy	N	45	M	Tr	-	-	-	-	-	23.55	132	305
DV204	Healthy	N	53.2	M	Tr	-	-	-	-	-	24.11	139	309
DV205	Healthy	N	39.7	M	Tr	-	-	-	-	-	-	144	313
DV207	Healthy	N	40.2	M	Tr	-	-	-	-	-	28.4	154	321
DV208	Healthy	N	64.4	M	Tr	-	-	-	-	-	34.29	161	325
DV210	Healthy	N	54.2	M	Tr	-	-	-	-	-	26.3	171	333
DV215	Healthy	N	44.5	M	Tr	-	-	-	-	-	25.38	198	353
DV216	Healthy	N	36.3	M	Tr	-	-	-	-	-	24.82	205	357
DV217	Healthy	N	63.5	M	Tr	-	-	-	-	-	15.96	210	361
PA009	Healthy	N	65	M	Val	-	-	-	-	-	32.6	544	72
PA019	Healthy	N	38	M	Val	-	-	-	-	-	24.2	463	152
PA032	Healthy	N	43	M	Val	-	-	-	-	-	25.7	34	240
PA045	Healthy	N	33	M	Val	-	-	-	-	-	21.45	107	472
PA056	Healthy	N	43	M	Val	-	-	-	-	-	37.13	163	482
PA070	Healthy	N	63	M	Val	-	-	-	-	-	29.65	226	494
PA083	Healthy	N	63	M	Val	-	-	-	-	-	26.28	264	505
PA093	Healthy	N	74	M	Val	-	-	-	-	-	24.31	298	515
PA099	Healthy	N	54	M	Val	-	-	-	-	-	28.73	315	520
PA104	Healthy	N	50	M	Val	-	-	-	-	-	27.76	330	525
PA113	Healthy	N	64	M	Val	-	-	-	-	-	33.2	359	534
PA120	Healthy	N	60	M	Val	-	-	-	-	-	23.29	373	541
PA125	Healthy	N	45	M	Val	-	-	-	-	-	32.74	381	546
DV169	Healthy	N	33.4	M	Val	-	-	-	-	-	29.63	583	98
DV178	Healthy	N	38.6	M	Val	-	-	-	-	-	28.98	402	170
DV188	Healthy	N	46.6	M	Val	-	-	-	-	-	32.6	43	236
DV195	Healthy	N	55.6	M	Val	-	-	-	-	-	27.43	88	273
DV202	Healthy	N	59.2	M	Val	-	-	-	-	-	-	127	301
DV206	Healthy	N	52.4	M	Val	-	-	-	-	-	-	149	317
DV212	Healthy	N	29.8	M	Val	-	-	-	-	-	25.45	183	341
ExP01	Healthy	N	43.2	M	Val	-	-	-	-	-	28.81	478	6
ExP02	Healthy	N	59.9	M	Val	-	-	-	-	-	22.75	486	14
ExP06	Healthy	N	42.6	M	Val	-	-	-	-	-	26.47	520	46
ExP07	Healthy	N	44.8	M	Val	-	-	-	-	-	24.96	530	54
ExP08	Healthy	N	48.6	M	Val	-	-	-	-	-	21.3	538	62
ExP09	Healthy	N	42.2	M	Val	-	-	-	-	-	23.77	548	70
ExP11	Healthy	N	49.9	M	Val	-	-	-	-	-	29.91	564	86
ExP12	Healthy	N	50.1	M	Val	-	-	-	-	-	28.31	574	94
ExP13	Healthy	N	51.3	M	Val	-	-	-	-	-	29.4	581	102
ExP16	Healthy	N	55.1	M	Val	-	-	-	-	-	28.39	442	126
ExP17	Healthy	N	49	M	Val	-	-	-	-	-	25.34	449	134
ExP18	Healthy	N	43.6	M	Val	-	-	-	-	-	26.3	458	142
DV219P	Breast	T	0	F	Tr	-	pT1c	N0	Mx	G1	32.46	483	11
DV220P	Breast	T	68	F	Tr	-	pT1c	pN0	pMx	G2	36.17	491	19
DV221P	Breast	T	67	F	Tr	-	-	-	-	-	28.4	499	27
DV223P	Breast	T	58	F	Tr	-	pTis	N0	-	G1	30.12	517	43
DV224P	Breast	T	69	F	Tr	-	pT1b	N0	Mx	G1	28.34	527	51
DV225P	Breast	T	52	F	Tr	-	pT1b	pN1a	pMx	G2	25.31	535	59
DV227P	Breast	T	34	F	Tr	-	pT1c	pN0 (sn)	pMx	G3	21.16	553	75
DV228P	Breast	T	66	F	Tr	-	-	-	-	G1	28.2	561	83
DV229P	Breast	T	60	F	Tr	-	pT1c	pN0	pMx	G1	26.5	571	91
DV231P	Breast	T	57	F	Tr	-	pT1b	pNx	pMx	G3	22.06	585	107
DV232P	Breast	T	65	F	Tr	-	pTis	-	-	G1-2	16.42	432	115
DV233P	Breast	T	63	F	Tr	-	-	-	-	G3	32.05	439	123
DV235P	Breast	T	64	F	Tr	-	-	-	-	-	23.88	455	139
DV236P	Breast	T	67	F	Tr	-	pT1c	pN1	-	G2	29.41	462	147
DV237P	Breast	T	69	F	Tr	-	pT1c	pN0(sn)	pMx	G1	24.34	469	155
DV239P	Breast	T	48	F	Tr	-	-	-	-	-	-	397	171
DV240P	Breast	T	46	F	Tr	-	ypR1	ypN0(0/8)	ypMx	G2	25.82	404	179
DV242P	Breast	T	59	F	Tr	-	-	-	-	G3	31.6	420	195
DV244P	Breast	T	50	F	Tr	-	pT1mi	N0	-	G3	26.44	7	207
DV245P	Breast	T	60	F	Tr	-	pT1c	pN0	pMx	G1	36.17	13	213
DV246P	Breast	T	48	F	Tr	-	pT1b	pN(sn)0	pMx	G1	23.8	19	219
DV248P	Breast	T	57	F	Tr	-	-	-	-	-	27.45	33	231
DV249P	Breast	T	59	F	Tr	-	pT1a	pN0	pMx	G2	32.37	39	237
DV250P	Breast	T	35	F	Tr	-	pT1c	pN2	apMx	G2	22.27	47	243
DV252P	Breast	T	62	F	Tr	-	pT1c	N0	Mx	G3	21.19	59	254
DV253P	Breast	T	73	F	Tr	-	pTis	N0	Mx	G2-3	23.42	65	259
DV254P	Breast	T	74	F	Tr	-	pT1b + pTis	pN(2xsn)0	pMx	G2-3	27.89	73	264
DV256P	Breast	T	51	F	Tr	-	pT1c	pN0	pMx	G1	33.86	84	274
DV257P	Breast	T	40	F	Tr	-	-	-	-	-	18.59	91	278
DV258P	Breast	T	64	F	Tr	-	pT1c	-	-	G1	35.99	96	282
DV260P	Breast	T	61	F	Tr	-	ypR1	ypN2(4/8)	ypMx	G1	36.23	106	290
DV261P	Breast	T	42	F	Tr	-	pT1c	pN1	pMx	G1	20.82	113	294
DV262P	Breast	T	55	F	Tr	-	-	-	-	G2	-	118	298
DV265P	Breast	T	66	F	Tr	-	pT1b	pN(1+1sn)0	pMx	G1	24.84	135	310
DV266P	Breast	T	66	F	Tr	-	pTis	pN(sn)0	pMx	G1-2	24.61	140	314
DV267P	Breast	T	60	F	Tr	-	pT1b	pN0	pMx	G1	26.37	145	318
DV270P	Breast	T	66	F	Tr	-	pT1c	pN0(2sn)	pMx	G2	28.13	162	330
DV271P	Breast	T	52	F	Tr	-	-	-	-	-	25.39	167	334
DV274P	Breast	T	52	F	Tr	-	pT1b	pN1	pMx	G2	21.48	184	346
DV276P	Breast	T	64	F	Tr	-	pT1b	N0	-	G1	28.58	194	354
DV277P	Breast	T	65	F	Tr	-	pT1c	N0(SLU)	Mx	G1	38.67	201	358
DV278P	Breast	T	66	F	Tr	-	pT1b	pN0	pMx	G1	28.44	206	362
DV280P	Breast	T	68	F	Tr	-	pTis	pN0(0/1-sn)	-	G3	-	215	368
DV281P	Breast	T	51	F	Tr	-	pT1c	pN0	-	G2	21.77	219	371
DV282P	Breast	T	50	F	Tr	-	pT1c	N0(SLU)	Mx	G2	26.17	225	374
DV284P	Breast	T	62	F	Tr	-	ypR2	ypN1a(3/6)	ypMx	G3	33.66	233	380
DV287	Breast	T	67	F	Tr	-	pT2	pN0(2SN)	pMx	G1	21.05	245	387
DV289	Breast	T	59	F	Tr	-	pT1b	pN0(SLU)	pMx	G1	22.83	251	391
DV291	Breast	T	60	F	Tr	-	pT1c	pN(sn)0	pMx	G2	22.84	257	395
DV292	Breast	T	75	F	Tr	-	pT1b	pN0 (0/4)	pMx	G1	24	260	397
DV293	Breast	T	49	F	Tr	-	ypT2	pN0	pMx	G2	23.72	263	399
DV295	Breast	T	64	F	Tr	-	pT1c	pN(sn+axillary)0	pMx	G1	26.77	271	403
DV296	Breast	T	64	F	Tr	-	pTis	pN0(0/6)	pMx	G2-3	25.01	274	405
DV297	Breast	T	54	F	Tr	-	pT1c	pN0	pMx	G2	25.33	277	407
DV299	Breast	T	64	F	Tr	-	pT1c	pN0(2SLU)	-	G2	30.49	283	411
DV300	Breast	T	43	F	Tr	-	pT1c	pN0	-	G1	21.22	286	413
DV301	Breast	T	65	F	Tr	-	pT1b	pN(sn)0	pMx	G2	27.72	291	415
DV303	Breast	T	45	F	Tr	-	pT2m	pN0(sn)	-	G3	20.28	297	419
DV304	Breast	T	76	F	Tr	-	-	pN0	-	-	18.83	300	421
DV305	Breast	T	59	F	Tr	-	pT1c	N0	Mx	G2	26.22	303	423
DV307	Breast	T	52	F	Tr	-	-	-	-	-	14.53	311	427
DV308	Breast	T	52	F	Tr	-	pT1c	pN0(0/3)	pMx	G1	21.56	314	429
DV309	Breast	T	65	F	Tr	-	pT1c	N0	Mx	G3	31.4	317	431
DV311	Breast	T	77	F	Tr	-	pT1b	pN0(sn)	pMx	G2	32.11	323	435
DV312	Breast	T	67	F	Tr	-	pTis	pN(sn)0	pMx	-	30.3	326	437
DV313	Breast	T	61	F	Tr	-	-	-	-	-	25.43	329	439
DV316	Breast	T	66	F	Tr	-	pT1b	pN1(1/2)	pMx	G1	30.49	340	445
DV317	Breast	T	42	F	Tr	-	pT1c	N0(SLU)	Mx	G2-3	41.45	343	447
DV318	Breast	T	59	F	Tr	-	pT1c	N0	-	G2	24.68	346	449
DV320	Breast	T	62	F	Tr	-	pT1c	N0	Mx	G3	-	352	453
DV218P	Breast	T	42	F	Val	-	pT1c	pN0	pMx	G3	20.83	475	3
DV222P	Breast	T	69	F	Val	-	pT1b	N0 (sentinel)	Mx	G1	26.08	509	35
DV226P	Breast	T	54	F	Val	-	pT1c	pN1 (mi)(sn)	pMx	G2	23.05	543	67
DV230P	Breast	T	67	F	Val	-	pT1b	pN(2xsn)0	pMx	G1	-	578	99
DV234P	Breast	T	58	F	Val	-	pT1b	pN1	pMx	G1	37.34	446	131
DV238P	Breast	T	68	F	Val	-	-	-	-	G2-3	25.35	390	163
DV243P	Breast	T	63	F	Val	-	pT1c	pN0(sn)	pMx	G2	37.34	426	201
DV247P	Breast	T	65	F	Val	-	pT1c	pN0	pMx	G1	31.63	27	225
DV251P	Breast	T	46	F	Val	-	pT1c	pN2	apMx	G3	20.2	53	249
DV255P	Breast	T	86	F	Val	-	pTis + pT1c + pPn1	pN(2xsn)0	pMx	G2-3	24.14	79	269
DV259P	Breast	T	50	F	Val	-	ypT2	ypN0(2sn)	ypMx	G2	32.32	101	286
DV263P	Breast	T	50	F	Val	-	pT1a	N0	Mx	G2	27.78	123	302
DV268P	Breast	T	68	F	Val	-	-	-	-	-	31.16	150	322
DV275P	Breast	T	58	F	Val	-	pT1b	pN0	pMx	G1	35	189	350
DV279P	Breast	T	72	F	Val	-	pT1b	pN1	pMx	G3	-	211	365
DV283P	Breast	T	73	F	Val	-	ypT1c	N0(SLU)	Mx	G2	-	229	377
DV290	Breast	T	83	F	Val	-	ypT2	ypN1	-	G3	33.2	254	393
DV294	Breast	T	51	F	Val	-	mpT1mi+pT1a	pN(sn)0	pMx	G2	25.39	268	401
DV298	Breast	T	66	F	Val	-	pT1c	pN0(SLU)	pMx	G1	27.51	280	409
DV302	Breast	T	67	F	Val	-	pT1c	pN0	pMx	-	43.36	294	417
DV306	Breast	T	70	F	Val	-	pT2	pN1	mipMX	G2	41.33	306	425
DV310	Breast	T	63	F	Val	-	-	-	-	-	24.44	320	433
DV315	Breast	T	42	F	Val	-	pT1c	pN1(2/14)	pMx	G2	29.76	337	443
DV319	Breast	T	50	F	Val	-	mpT1b	pN(sn)0	pMx	G3	22.49	349	451
DV241P	Breast	T	68	M	Tr	-	T3-4	Nx	M1b	-	29.39	413	187
DV269P	Breast	T	73	M	Tr	-	-	-	-	-	-	157	326
DV272P	Breast	T	60	M	Tr	-	-	-	-	-	20.98	172	338
DV273P	Breast	T	70	M	Tr	-	-	-	-	-	20.2	179	342
DV286P	Breast	T	58	M	Tr	-	-	-	-	-	38.22	240	385
DV288	Breast	T	68	M	Tr	-	-	-	-	-	19.25	248	389
DV314	Breast	T	66	M	Tr	-	-	-	-	-	28.41	334	441
DV264P	Breast	T	70	M	Val	-	-	-	-	-	24.49	128	306
DV285P	Breast	T	59	M	Val	-	-	-	-	-	27.68	237	383
DV022	Kidney	T	56.3	F	Tr	ccRCC	pT1a	N0	M0	G2-4	29	529	49
DV025	Kidney	T	36.9	F	Tr	ccRCC	pT1a	N0	M0	G2	33	555	73
DV027	Kidney	T	52.6	F	Tr	ccRCC	pT3a	N0	M0	G3	31.5	573	89
DV041	Kidney	T	81	F	Tr	ccRCC	pT2b	N0	M1	G2-3	28.04	415	185
DV045	Kidney	T	62.9	F	Tr	ccRCC	pT1b	N0	M0	G2	26.67	15	211
DV047	Kidney	T	72.8	F	Tr	ccRCC	pT2a	N0	M0	G3	20.7	29	223
DV050	Kidney	T	68.2	F	Tr	ccRCC	pT1b	N0	M0	G1-2	19.2	49	241
DV055	Kidney	T	59.7	F	Tr	ccRCC	pT3b	N0	M0	G3	31.64	81	267
DV057	Kidney	T	73	F	Tr	ccRCC	pT1a	N0	M0	G2	28.01	93	276
DV064	Kidney	T	67.1	F	Tr	ccRCC	pT3a	N0	M0	G3	-	130	304
DV066	Kidney	T	64	F	Tr	ccRCC	pT3a	N0	M0	G3	29.74	142	312
DV068	Kidney	T	78	F	Tr	ccRCC	pT1b	N0	M0	G2	27.48	152	320
DV074	Kidney	T	44.4	F	Tr	ccRCC	pT1b	N0	M0	G1	21.45	186	344
DV077	Kidney	T	66.6	F	Tr	chromophobe-RCC	pT2a	N0	M0	Gx	30.12	203	356
DV078	Kidney	T	79.9	F	Tr	ccRCC	pT3a	N0	M0	G4	24.34	208	360
DV086	Kidney	T	58.6	F	Tr	ccRCC	pT1a	N0	M0	G1	23.8	242	384
DV098	Kidney	T	73.3	F	Tr	ccRCC (sarcomatoid)	pT3a	N0	M1	G4	36.39	279	406
DV101	Kidney	T	70.7	F	Tr	ccRCC	pT3a	N0	M0	G3	44.82	290	412
DV102	Kidney	T	73.1	F	Tr	ccRCC	pT3b	N1	M0	G3	21.09	293	414
DV107	Kidney	T	78.8	F	Tr	ccRCC	pT1a	N0	M0	G2	23.81	308	424
DV111	Kidney	T	68.2	F	Tr	ccRCC	pT2a	N0	M0	G1	34.53	322	432
DV112	Kidney	T	61.7	F	Tr	ccRCC	pT2a	N0	M0	G1-2	34.21	325	434
DV148	Kidney	T	59.6	F	Tr	ccRCC	pT1a	N0	M0	G2	27.22	1012	457
DV144	Kidney	T	45.3	F	Tr	adult cystic nephroma/multilocular cystic-RCC	-	-	-	-	18.31	490	452
DV150	Kidney	T	81.7	F	Tr	ccRCC	pT1b	N0	M0	G2	29.38	1014	459
DV020	Kidney	T	51.4	F	Val	ccRCC (sarcomatoid)	pT3	N1	M1	G4	15.79	511	33
DV035	Kidney	T	65.7	F	Val	ccRCC	pT1b	N0	M0	G2	-	457	137
DV048	Kidney	T	69.9	F	Val	ccRCC	pT1a	N0	M0	G2	26.81	35	229
DV059	Kidney	T	72.6	F	Val	ccRCC	pT1a	N0	M0	G2	31.25	103	284
DV090	Kidney	T	57.1	F	Val	chromophobe-RCC	pT2b	N0	M0	G3-4	24.03	256	392
DV105	Kidney	T	75.3	F	Val	ccRCC	pT1a	N0	M0	G2	30.86	302	420
DV152	Kidney	T	60.8	F	Val	ccRCC	pT1a	N0	M0	G2	-	1016	461
DV017	Kidney	T	80.1	M	Tr	ccRCC	pT3a	N0	M0	G2	27	485	9
DV018	Kidney	T	59.2	M	Tr	ccRCC	pT1a	N0	M0	G2	27.7	493	17
DV019	Kidney	T	75.5	M	Tr	ccRCC	pT3a	Nx	Mx	G2	34.4	501	25
DV023	Kidney	T	66.4	M	Tr	ccRCC	pT1b	N0	M0	G2	-	537	57
DV024	Kidney	T	80.9	M	Tr	ccRCC	pT1b	Nx	Mx	G2	18.93	545	65
DV026	Kidney	T	64.2	M	Tr	ccRCC	pT3a	N0	M0	G3	32.5	563	81
DV029	Kidney	T	63.1	M	Tr	ccRCC	pT1a	N0	M0	G1-2	27.3	587	105
DV030	Kidney	T	70.5	M	Tr	ccRCC	pT1b	N0	M0	G2	30.69	434	113
DV031	Kidney	T	60.3	M	Tr	ccRCC	pT3a	N0	M0	G2	35	441	121
DV036	Kidney	T	77.5	M	Tr	papillary-RCC	pT2a	N0	M0	G2	22.99	464	145
DV037	Kidney	T	65.7	M	Tr	ccRCC	pT3a	N1	M1	G2	28.38	471	153
DV040	Kidney	T	81.2	M	Tr	ccRCC	pT1a	N0	M0	G1	23.88	408	177
DV042	Kidney	T	54.9	M	Tr	ccRCC	pT2a	N0	M0	G2	27.08	422	193
DV043	Kidney	T	61.5	M	Tr	ccRCC	pT1b	N0	M0	G2	24.69	3	199
DV046	Kidney	T	54.9	M	Tr	ccRCC	pT1b	N0	M0	G2	22.64	21	217
DV049	Kidney	T	32.8	M	Tr	ccRCC	pT3a	N0	M0	G3	24.8	41	235
DV051	Kidney	T	71.1	M	Tr	ccRCC (sarcomatoid)	pT1b	N0	M0	G4	24.84	55	247
DV053	Kidney	T	51.8	M	Tr	ccRCC (sarcomatoid)	pT3a	N1	M1	G4	37.01	69	257
DV054	Kidney	T	75.1	M	Tr	papillary-RCC	pT3a	N0	M0	G3	24.91	75	262
DV056	Kidney	T	66.3	M	Tr	ccRCC	pT1b	N0	M0	G2	32.51	86	272
DV061	Kidney	T	50.2	M	Tr	ccRCC	pT3a	-	-	G2	33.21	115	292
DV062	Kidney	T	69.4	M	Tr	ccRCC	pT1a	N0	M0	G1	32.11	120	296
DV065	Kidney	T	44.7	M	Tr	ccRCC	pT1b	N0	M0	G1	35.65	137	308
DV067	Kidney	T	70.7	M	Tr	ccRCC	pT3a	N0	M0	G3	31.02	147	316
DV069	Kidney	T	59.2	M	Tr	ccRCC (sarcomatoid)	pT3a	Nx	M0	G4	24.78	159	324
DV071	Kidney	T	58.3	M	Tr	ccRCC	pT1a	N0	M0	G3	23.67	169	332
DV072	Kidney	T	67.9	M	Tr	ccRCC	pT1a	N0	M0	G2	35.64	174	336
DV073	Kidney	T	40.5	M	Tr	ccRCC	pT1b	N0	M0	G1	27.45	181	340
DV075	Kidney	T	77.2	M	Tr	ccRCC	pT1b	N0	M0	G2	31.14	191	348
DV076	Kidney	T	64.1	M	Tr	ccRCC	pT2b	N0	M0	G3	29.07	196	352
DV079	Kidney	T	62.7	M	Tr	ccRCC	pT3a	Nx	M1	G3	23.41	213	364
DV080	Kidney	T	67.9	M	Tr	chromophobe-RCC	pT2a	N0	M0	Gx	33.9	217	367
DV082	Kidney	T	68.1	M	Tr	ccRCC (sarcomatoid)	pT3a	Nx	M1	G4	25.35	227	373
DV083	Kidney	T	47.3	M	Tr	ccRCC	pT2a	N0	M0	G3	30.09	231	376
DV084	Kidney	T	64.1	M	Tr	ccRCC	pT3a	N0	M1	G4	22.09	235	379
DV087	Kidney	T	59.9	M	Tr	ccRCC	pT3a	N0	M0	G2	24.54	247	386
DV088	Kidney	T	56.1	M	Tr	ccRCC	pT1b	N0	M0	G2	26.6	250	388
DV089	Kidney	T	61.7	M	Tr	ccRCC	pT3a	N0	M0	G3	22.09	253	390
DV092	Kidney	T	71.9	M	Tr	ccRCC	pT3a	N1	M0	G3	21.72	262	396
DV093	Kidney	T	75.7	M	Tr	ccRCC	pT2a	N0	M0	G3	26.23	267	398
DV094	Kidney	T	61.1	M	Tr	ccRCC	pT3a	N0	M0	G3	27.64	270	400
DV097	Kidney	T	55.3	M	Tr	ccRCC (sarcomatoid)	pT3a	N0	M0	G4	28.53	276	404
DV099	Kidney	T	73.5	M	Tr	ccRCC	pT2a	N0	M0	G3	29.3	282	408
DV100	Kidney	T	50.5	M	Tr	ccRCC	pT1b	N0	M0	G1	34.48	285	410
DV104	Kidney	T	70.4	M	Tr	ccRCC	pT3a	N2	M1	G3	24.11	299	418
DV106	Kidney	T	40.6	M	Tr	ccRCC	pT3a	N0	M0	G3	36.57	305	422
DV110	Kidney	T	76.3	M	Tr	ccRCC	pT3a	N0	M0	G3	34.95	319	430
DV113	Kidney	T	77.3	M	Tr	ccRCC	pT3a	N0	M0	G2	20.42	328	436
DV114	Kidney	T	36.1	M	Tr	ccRCC	pT1b	N0	M0	G2	24.06	333	438
DV116	Kidney	T	82	M	Tr	papillary-RCC	pT3a	N0	M0	G1	26.99	339	442
DV140	Kidney	T	70	M	Tr	ccRCC	pT1a	N0	M0	G3	28.08	482	444
DV141	Kidney	T	77.8	M	Tr	ccRCC	pT3a	N0	M0	G2	32.11	484	446
DV143	Kidney	T	66	M	Tr	ccRCC	pT1a	N0	M0	G3	27.72	488	450
DV146	Kidney	T	53.8	M	Tr	ccRCC	pT3a	N1	M1	G3	25.36	1010	455
DV149	Kidney	T	67.3	M	Tr	ccRCC	pTx	N0	M0	Gx	33.21	498	458
DV151	Kidney	T	44.6	M	Tr	ccRCC	pT1a	N0	M0	G2	28.38	500	460
DV153	Kidney	T	52.3	M	Tr	ccRCC	pT1b	Nx	Mx	G2	31.31	502	462
DV016	Kidney	T	70.7	M	Val	papillary-RCC	T1b	N0	M0	Gx	28.3	477	1
DV021	Kidney	T	82.3	M	Val	papillary-RCC	pT1a	Nx	Mx	Gx	27	519	41
DV028	Kidney	T	66.3	M	Val	ccRCC	pT2a	N0	M0	G1-2	27.4	580	97
DV033	Kidney	T	52.9	M	Val	ccRCC	pT1b	N0	M0	G2	22.64	448	129
DV039	Kidney	T	51.2	M	Val	ccRCC	pT1a	N0	M0	G2	-	399	169
DV044	Kidney	T	64.7	M	Val	ccRCC	pT1a	N0	M0	G2	21.33	9	205
DV052	Kidney	T	48.1	M	Val	ccRCC	pT3a	N0	M0	G2	27.77	61	252
DV058	Kidney	T	50.4	M	Val	ccRCC	pT3a	N0	M0	G2-3	27.47	98	280
DV063	Kidney	T	80.9	M	Val	ccRCC	pT3a	N0	M0	G3	23.66	125	300
DV070	Kidney	T	77	M	Val	ccRCC	pT3a	N0	M0	G3	24.76	164	328
DV081	Kidney	T	53.2	M	Val	eosinophilic granular cell subform + ccRCC residuum	pT1b	N0	M0	G3	30.74	223	370
DV085	Kidney	T	58.6	M	Val	ccRCC	pT3a	N0	M0	G1-2	17.87	239	382
DV091	Kidney	T	69	M	Val	papillary-RCC	pT2a	N0	M0	Gx	29.64	259	394
DV095	Kidney	T	69.9	M	Val	ccRCC	pT1b	N0	M0	G2	25.15	273	402
DV103	Kidney	T	72.7	M	Val	ccRCC	pT3a	N1	M1	G3	31.31	296	416
DV109	Kidney	T	65.3	M	Val	ccRCC	pT1b	N0	M0	G3	25.14	316	428
DV115	Kidney	T	55.7	M	Val	ccRCC	pT2b	N0	M0	G2	26.12	336	440
DV142	Kidney	T	72.2	M	Val	ccRCC (sarcomatoid)	pT3a	N1	M1	G4	32.14	486	448
DV145	Kidney	T	72.7	M	Val	ccRCC	pT1a	N0	M0	G1	29.94	494	454
DV147	Kidney	T	55.3	M	Val	papillary-RCC	pT1a	N0	M0	G2	31.48	496	456
ExP03	Kidney	T	49.1	M	Val	ccRCC	pT1a	Nx	Mx	G1	27.78	494	22
ExP04	Kidney	T	47.8	M	Val	multilocular cystic-RCC	pT1b	Nx	Mx	Gx	26	504	30
ExP05	Kidney	T	57.2	M	Val	papillary-RCC	pT1a	Nx	Mx	G2	27.47	512	38
ExP14	Kidney	T	55.1	M	Val	ccRCC	pT3a	Nx	Mx	G4	29.03	588	110
ExP15	Kidney	T	59.9	M	Val	ccRCC	pT4	Nx	Mx	G3	26.04	435	118
ExP19	Kidney	T	60.7	M	Val	ccRCC	pT1a	Nx	Mx	G2	29.26	465	150
ExP20	Kidney	T	52.5	M	Val	ccRCC, multilocular cystic-RCC	pT1a	Nx	Mx	G1	22.7	386	158
ExP22	Kidney	T	60.2	M	Val	multilocular cystic-RCC	pT1a	Nx	Mx	Gx	32.95	400	174
ExP23	Kidney	T	59.8	M	Val	chromophobe-RCC	pT3a	Nx	Mx	Gx	30.93	409	182
ExP24	Kidney	T	53.7	M	Val	ccRCC	pT1b	Nx	Mx	Gx	31.46	416	190
DV463	Prostate	T	66.4	M	Tr	adenocarcinoma	pTc2	Nx	Mx	G3+4	26.84	487	12
DV464	Prostate	T	64.6	M	Tr	adenocarcinoma	pT2a	Nx	M0	G3+3	28.4	495	20
DV465	Prostate	T	64.8	M	Tr	adenocarcinoma	pT2c	Nx	Mx	G3+4	27.78	505	28
DV467	Prostate	T	75.6	M	Tr	acinar adenocarcinoma	pT2c	N0	Mx	G4+4	25.01	521	44
DV468	Prostate	T	65.6	M	Tr	adenocarcinoma	pT2b	Nx	Mx	G4+3	26.78	531	52
DV469	Prostate	T	73.4	M	Tr	adenocarcinoma	pT2c	Nx	Mx	G3+4	29.76	539	60
DV471	Prostate	T	51.9	M	Tr	adenocarcinoma	pT2a	N0	Mx	G4+3	24.91	557	76
DV472	Prostate	T	64.9	M	Tr	adenocarcinoma	pT2c	Nx	Mx	G3+3	29.22	565	84
DV473	Prostate	T	77.3	M	Tr	adenocarcinoma	pT3a	Nx	Mx	G4+4	33.03	575	92
DV475	Prostate	T	71.1	M	Tr	adenocarcinoma	pT3b	Nx	Mx	G4+3	31.48	589	108
DV476	Prostate	T	70.4	M	Tr	adenocarcinoma	pT2c	Nx	Mx	G3+4	21.98	436	116
DV477	Prostate	T	71.7	M	Tr	adenocarcinoma	pT2a	Nx	Mx	G3+3	29.41	443	124
DV479	Prostate	T	69.5	M	Tr	adenocarcinoma	pT2c	N0	Mx	G3+4	31.85	459	140
DV480	Prostate	T	58.6	M	Tr	adenocarcinoma	pT2a	Nx	Mx	G3+4	25.65	466	148
DV481	Prostate	T	78.7	M	Tr	acinar adenocarcinoma	pT2c	Nx	Mx	G3+4	21.91	387	156
DV483	Prostate	T	65.6	M	Tr	adenocarcinoma	pT2c	Nx	Mx	G4+4	29	401	172
DV484	Prostate	T	57.7	M	Tr	adenocarcinoma	pT2c	Nx	Mx	G3+4	33.31	410	180
DV485	Prostate	T	58.4	M	Tr	adenocarcinoma	pT2c	N0	Mx	G4+3	31.44	417	188
DV487	Prostate	T	71.4	M	Tr	adenocarcinoma	-	Nx	Mx	G3+4	23.78	4	202
DV488	Prostate	T	54.2	M	Tr	adenocarcinoma	pT2c	Nx	Mx	G3+4	25.61	10	208
DV489	Prostate	T	55.7	M	Tr	adenocarcinoma	pT2c	Nx	Mx	G3+3	26.51	16	214
DV491	Prostate	T	66	M	Tr	acinar adenocarcinoma	pT2c	Nx	Mx	G3+4	33.82	30	226
DV492	Prostate	T	72.8	M	Tr	adenocarcinoma	pT3b	Nx	Mx	G4+5	28.73	36	232
DV493	Prostate	T	68.9	M	Tr	acinar adenocarcinoma	pT3a	Nx	Mx	G4+5+3	26.56	42	238
DV495	Prostate	T	60.4	M	Tr	adenocarcinoma	pT3b	Nx	Mx	G4+5	26.12	56	250
DV496	Prostate	T	61.4	M	Tr	acinar adenocarcinoma	pT3	Nx	Mx	G4+4	24.62	62	255
DV497	Prostate	T	59	M	Tr	adenocarcinoma	pT2c	Nx	Mx	G3+3	26.59	70	260
DV499	Prostate	T	70.7	M	Tr	adenocarcinoma	pT3a	N1	Mx	G4+3	23.45	82	270
DV500	Prostate	T	55.4	M	Tr	adenocarcinoma	pT2c	Nx	Mx	G3+4	44.29	87	275
DV501	Prostate	T	69.2	M	Tr	adenocarcinoma	pT2c	Nx	Mx	G4+3	29.63	94	279
DV503	Prostate	T	53.5	M	Tr	adenocarcinoma	pT3a	Nx	Mx	G4+3+5	28.07	104	287
DV504	Prostate	T	72.1	M	Tr	adenocarcinoma	pT3b	Nx	Mx	G3+4	30.47	109	291
DV505	Prostate	T	65.8	M	Tr	adenocarcinoma	pT2c	Nx	Mx	G3+4	25.25	116	295
DV507	Prostate	T	72	M	Tr	adenocarcinoma	pT1c	Nx	Mx	GS3+3	30.93	126	303
DV508	Prostate	T	62.6	M	Tr	adenocarcinoma	pT3a	N0	M0	GS4+3	28.39	131	307
DV509	Prostate	T	66.3	M	Tr	adenocarcinoma	pT2a	N0	M0	GS4+3	27.1	138	311
DV511	Prostate	T	59.2	M	Tr	adenocarcinoma	pT2c	N0	M0	GS3+4	34.54	148	319
DV512	Prostate	T	59.1	M	Tr	adenocarcinoma	pT2c	Nx	M0	Gx	29.4	153	323
DV513	Prostate	T	64	M	Tr	adenocarcinoma	pT2c	N0	M0	GS4+3	31.02	160	327
DV515	Prostate	T	71.4	M	Tr	adenocarcinoma	pT3b	N0	M0	GS3+4	25.01	170	335
DV516	Prostate	T	72.9	M	Tr	adenocarcinoma	pT3a	Nx	Mx	GS4+3	27.17	175	339
DV517	Prostate	T	62.4	M	Tr	adenocarcinoma	pT2c	Nx	Mx	GS3+4	30.67	182	343
DV519	Prostate	T	57.8	M	Tr	adenocarcinoma	pT3b	Nx	Mx	GS 4+5	27.46	192	351
DV520	Prostate	T	63.3	M	Tr	adenocarcinoma	pT2c	N1	Mx	GS3+4	31.56	197	355
DV521	Prostate	T	67.6	M	Tr	adenocarcinoma	pT3a	N1	Mx	GS 4+3	28.73	204	359
DV523	Prostate	T	60.9	M	Tr	adenocarcinoma	pT3b	N0	M0	GS4+5	32.56	214	366
DV524	Prostate	T	66	M	Tr	adenocarcinoma	pT2a	N0	M0	GS3+4	29.07	218	369
DV525	Prostate	T	74.5	M	Tr	adenocarcinoma	pT2c	Nx	Mx	GS4+3	28.72	224	372
DV527	Prostate	T	72	M	Tr	adenocarcinoma	pT2c	Nx	Mx	GS4+3	27.43	232	378
DV528	Prostate	T	65.5	M	Tr	adenocarcinoma	pT2c	Nx	Mx	GS3+4	29.01	236	381
DV462	Prostate	T	62.6	M	Val	adenocarcinoma	pT3a	Nx	Mx	G3+4	27.68	479	4
DV466	Prostate	T	46.5	M	Val	adenocarcinoma	pT3a	N0	Mx	G4+3	31.8	513	36
DV470	Prostate	T	70.3	M	Val	acinar adenocarcinoma	pT2c	Nx	Mx	G3+4	31.22	549	68
DV474	Prostate	T	65.4	M	Val	adenocarcinoma	pT2c	Nx	Mx	G4+3	26.23	582	100
DV478	Prostate	T	52.4	M	Val	adenocarcinoma	pT2c	Nx	Mx	G3+4	27.97	452	132
DV482	Prostate	T	51.9	M	Val	adenocarcinoma	pT2c	N0	Mx	G3+4	27.17	394	164
DV486	Prostate	T	59.7	M	Val	adenocarcinoma	pT2c	N0	Mx	G3+4	25.28	423	196
DV490	Prostate	T	68.8	M	Val	adenocarcinoma	pT3a	Nx	Mx	G3+4	26.79	22	220
DV494	Prostate	T	71.1	M	Val	adenocarcinoma	pT2c	Nx	Mx	G3+4	31.64	50	244
DV498	Prostate	T	64.7	M	Val	adenocarcinoma	pT2c	Nx	Mx	G2+3	24.91	76	265
DV502	Prostate	T	72.5	M	Val	acinar adenocarcinoma	pTx	Nx	Mx	G3+3	25.88	99	283
DV506	Prostate	T	65.8	M	Val	adenocarcinoma	pT2	N0	M0	GS4+5	30.07	121	299
DV510	Prostate	T	63.7	M	Val	adenocarcinoma	pT2a	Nx	M0	GS 3+3	30.93	143	315
DV514	Prostate	T	70.1	M	Val	adenocarcinoma	pT2c	N0	M0	GS3+4	23.3	165	331
DV518	Prostate	T	72.6	M	Val	adenocarcinoma	pT2c	Nx	Mx	GS3+4	23.89	187	347
DV522	Prostate	T	67.4	M	Val	adenocarcinoma	pT2b	Nx	Mx	GS3+4	29.74	209	363
DV526	Prostate	T	69.3	M	Val	adenocarcinoma	pT2c	Nx	Mx	GS 3+4	27.16	228	375
BMI - Body mass index
N - Normal
T - Tumor
Val - Validation
Tr - Training
F - Female
M - Male
x - cannot be measured
- not assigned or not applicable

## Sheet: Table 3a,b
Supplementary Table 3a. Molar concentrations of individual lipids measured in Phase I (discovery) by UHPSFC/MS.
Sample code	State	Type	Gender	Type of set	Extraction code	CE 16:1	CE 16:0	CE 18:3	CE 18:2	CE 18:1	CE 20:5	CE 20:4	CE 20:3	CE 22:6	TG 46:3	TG 46:2	TG 46:1	TG 47:2	TG 47:1	TG 48:4	TG 48:3	TG 48:2	TG 48:1	TG 48:0	TG 49:3	TG 49:2	TG 49:1	TG 50:5	TG 50:4	TG 50:3	TG 50:2	TG 50:1	TG 50:0	TG 51:6	TG 51:5	TG 51:4	TG 51:3	TG 51:2	TG 51:1	TG 52:7	TG 52:6	TG 52:5	TG 52:4	TG 52:3	TG 52:2	TG 52:1	TG 53:5	TG 53:4	TG 53:3
PA001	N	control	F	Val	8	561.668	531.052	631.487	4079.31	2157.73	423.05	2789.37	336.268	451.861	0.339482	2.38198	1.8347	0.430925	0.605085	0.380551	6.17076	28.0033	42.383	5.44675	0.594912	3.73494	5.51339	0.675992	7.70577	40.1133	137.028	95.6984	2.71789	1.52425	1.17665	1.224	4.44424	9.32956	3.43907	0.105284	2.07192	19.2497	84.2805	215.485	240.011	21.8641	0.753456	2.06619	3.968
PA002	N	control	F	Tr	16	434.192	370.3	483.917	3068.09	1331.66	254.951	1678.72	228.818	419.309	0.534414	3.05649	2.26654	0.31356	0.411968	0.902797	8.76266	36.5112	52.7484	4.6101	0.485477	2.53225	4.26091	1.29038	11.4012	50.5392	128.949	98.1864	0.995758	1.57648	1.42199	1.32415	3.48265	5.64942	1.2844	0.194211	2.91605	23.2367	104.255	222.515	202.196	12.3597	0.585219	1.05117	1.92679
PA003	N	control	F	Tr	24	263.702	411.47	314.891	2470.2	1228.7	220.21	1351.14	225.153	287.502	0.0199155	0.0718271	0.037937	0.0419399	0.03601	0.0503786	0.805593	4.85021	4.54113	0.104497	0.134845	0.838573	0.974828	0.158886	2.14674	15.3613	46.6216	24.4615	3.32381e-06	0.780057	0.484447	0.401568	1.89118	3.78627	0.60918	0.019665	0.50385	6.7935	39.0719	113.869	125.337	3.99535	0.199101	0.732762	1.87864
PA004	N	control	F	Tr	32	448.466	446.918	346.587	4052.98	1390.17	115.414	2177.14	234.571	380.03	0.280079	3.05362	7.3814	0.222367	0.508315	0.30427	5.45466	31.902	63.9474	12.8425	0.303452	2.10324	3.91017	0.463249	7.08648	40.0938	129.654	121.485	3.27035	1.29076	1.30238	0.722655	2.47165	4.53702	1.29283	0.0666875	1.31547	15.268	79.0524	197.975	197.94	15.9054	0.342645	0.680607	1.25061
PA005	N	control	F	Val	40	245.747	343.842	374.25	2661.87	1368.45	489.782	1506.29	216.448	366.733	0.106038	0.363159	0.213273	0.165516	0.157818	0.175984	2.13271	10.9577	11.4496	0.880318	0.298049	1.63544	2.16058	0.527875	4.5005	26.5052	78.5921	46.0353	1.30788	1.03937	1.06004	1.17306	3.3964	7.70951	1.64669	0.178376	2.40415	17.407	78.5006	177.555	200.386	18.691	0.98881	2.6871	5.19031
PA006	N	control	F	Tr	48	297.743	555.132	329.445	3387.45	1397.12	517.373	1620.66	270.168	588.42	0.0532514	0.211245	0.127295	0.10598	0.183027	0.0995665	1.51127	8.84943	10.7348	0.686516	0.187555	1.41401	2.51893	0.264783	2.85913	18.6357	56.3979	52.7051	0.574214	0.744458	1.00946	0.620805	2.71323	5.16045	1.47231	0.0462971	0.725001	9.08612	53.9364	143.252	172.981	13.4849	0.367966	1.27602	2.9425
PA007	N	control	F	Tr	56	472.336	633.177	593.35	3921.93	1703.68	412.966	2099.09	298.286	529.049	0.122799	0.928391	1.09578	0.204341	0.398939	0.170228	2.88772	16.0421	28.8364	5.2688	0.304425	2.40929	4.52817	0.361297	4.55729	25.8974	87.1145	81.7478	3.76265	1.14079	1.13755	0.679624	2.89797	6.50319	2.44119	0.0505997	0.855372	10.8964	54.1325	145.665	173.039	15.2217	0.346076	0.927629	2.407
PA008	N	control	F	Tr	64	757.052	683.417	767.141	4635.38	1790.28	425.651	2251.34	385.35	429.108	0.744956	5.30994	4.57463	1.0667	1.67154	0.655967	9.88989	54.8098	86.3188	8.67511	1.28001	7.09274	13.9704	0.970557	10.8147	58.406	189.784	142.428	5.29484	1.66913	1.46379	2.02333	6.46019	14.9386	5.29464	0.0857661	1.7971	20.9258	95.2788	237.237	254.167	26.2431	0.77679	2.28971	4.91976
PA011	N	control	F	Val	88	318.483	470.521	493.388	2948.23	1599.32	725.989	1740.71	205.908	412.644	0.102231	0.231169	0.0999394	0.0560508	0.028249	0.244851	2.15404	8.49622	8.20849	0.223758	0.171221	0.740888	0.914804	0.57531	4.59598	21.769	52.7257	29.0332	0.71628	0.811492	0.844089	0.851474	2.23778	3.74676	0.701683	0.199939	2.52977	18.9034	76.7726	152.851	153.845	12.1532	0.801164	1.72819	2.80631
PA012	N	control	F	Tr	96	220.167	464.052	353.901	3673.71	1750.4	220.217	2159.47	97.5948	519.436	0.0453301	0.121888	0.0710345	0.0496706	0.0455311	0.0557971	0.566602	3.43303	5.24419	0.976081	0.0833073	0.604485	1.14847	0.141723	1.39172	9.27353	30.2691	30.6992	1.48769	0.435612	0.699151	0.263134	1.19692	2.01391	0.900955	0.0240106	0.380318	6.0703	37.4611	91.0765	85.8866	10.2081	0.238938	0.393404	0.957253
PA014	N	control	F	Tr	112	300.342	391.961	436.078	3805.09	1484.56	258.698	1979.05	147.437	375.134	0.0617991	0.220382	0.103628	0.0544727	0.0415542	0.112775	1.2142	5.70339	6.74193	0.249911	0.0895668	0.447073	0.728762	0.161494	1.98814	12.308	36.3793	27.4469	0.979426	0.627468	0.554193	0.231646	1.16081	2.51811	0.420634	0.0106549	0.374554	6.20045	33.7982	110.957	133.621	19.2992	0.362348	0.305603	1.14508
PA015	N	control	F	Tr	120	186.464	352.934	302.502	2742.51	1293.62	190.793	1386.01	147.904	204.936	0.0410981	0.113147	0.0334041	0.0773088	0.107847	0.0901021	1.20394	5.13286	3.84831	0.188785	0.12837	0.718711	0.872308	0.218037	2.8935	17.6543	43.0026	22.1632	3.32381e-06	0.748998	0.50927	0.477991	1.5128	2.59319	0.251623	0.0210258	0.649307	9.73219	53.7154	123.659	121.136	2.16456	0.229498	0.640618	1.32674
PA016	N	control	F	Val	128	82.342	181.527	113.978	2172.84	791.513	109.289	1015.09	55.1435	134.437	0.0398053	0.236517	0.434454	0.153166	0.246636	0.0481412	0.889819	5.60426	6.59688	0.238783	0.119655	0.934519	1.32225	0.110351	1.75241	13.1195	41.6741	30.2407	3.32381e-06	0.528647	0.527462	0.384458	1.64238	3.54998	0.590366	0.0142055	0.328163	6.38792	38.7763	120.284	148.396	6.15714	0.183847	0.609536	1.61479
PA017	N	control	F	Tr	136	305.467	566.899	338.812	3882.6	1736.98	193.108	2104.45	138.156	532.199	0.117171	0.476216	0.168361	0.11751	0.126132	0.241247	3.7435	18.882	18.2375	1.25933	0.429089	2.31042	3.60174	0.476613	6.33518	41.3003	118.611	84.5034	0.687619	1.29564	1.82946	1.64354	4.03524	7.18632	1.50778	0.0848624	1.8409	21.2511	115.338	215.952	215.914	17.6267	0.755505	1.87752	3.07747
PA020	N	control	F	Tr	160	203.407	365.959	326.965	2624.99	1091.61	364.022	1275.33	160.843	308.756	0.083752	0.276922	0.148442	0.069271	0.0829586	0.191521	1.72492	7.35186	8.52745	0.411177	0.165698	0.915309	1.6297	0.399157	3.21327	15.5319	40.7328	28.7154	0.260758	0.604021	0.499207	0.41635	1.703	3.4568	0.787193	0.0648937	0.892324	8.39294	37.5525	93.2182	100.08	4.75939	0.220541	0.615052	1.58065
PA021	N	control	F	Tr	168	381.011	409.133	558.498	4107.65	1604.99	301.063	2206.2	137.861	406.668	0.0500176	0.208213	0.158527	0.0298407	0.0340218	0.0713019	0.708409	3.38561	4.59174	0.488627	0.056525	0.307418	0.512602	0.100133	1.63841	10.8607	27.2164	17.9364	3.32381e-06	0.544303	0.337233	0.240326	1.19293	1.79407	0.206405	0.0106549	0.218379	5.8908	39.1591	116.649	100.26	2.47613	0.174401	0.455636	1.18828
PA022	N	control	F	Val	176	325.428	342.822	367.491	3208.01	1242.61	276.07	1540.69	196.026	270.131	0.0983755	0.268787	0.0796047	0.0735812	0.0505995	0.219504	2.21941	8.94721	7.9046	0.180534	0.201581	1.02683	1.24901	0.453448	4.38976	21.2589	49.1584	26.7865	3.32381e-06	0.788992	0.484539	0.558758	2.27645	3.60528	0.458114	0.0731852	1.14083	11.0512	50.5962	122.278	123.567	3.46846	0.241004	0.7803	1.71979
PA023	N	control	F	Tr	184	295.145	363.641	462.961	3577.98	1456.33	370.976	1908.59	278.866	405.575	0.0539405	0.164226	0.0616873	0.0506966	0.022589	0.154747	1.87458	8.24004	7.69627	0.000821247	0.180711	0.821402	0.899669	0.357797	4.90745	26.5718	57.4093	30.1135	3.32381e-06	1.07486	0.518255	0.551783	2.21087	3.52629	0.222846	0.0596099	1.05131	13.8348	65.3016	158.013	137.241	2.88532	0.245436	0.64858	1.65721
PA024	N	control	F	Tr	192	290.765	438.971	326.653	3427.32	1447.31	232.305	1770.63	166.08	394.41	0.0152708	0.0490457	0.0138779	0.0164092	0.0133307	0.0420851	0.39804	2.4256	2.9037	0.0889909	0.0479012	0.341493	0.563911	0.0880042	1.06934	9.09519	28.4672	25.0939	3.32381e-06	0.513208	0.551265	0.156731	1.14975	1.87722	0.339411	0.0106549	0.209226	4.44713	34.5347	94.3839	92.2878	2.6466	0.136342	0.351857	0.955066
PA034	N	control	F	Tr	198	85.9904	219.093	172.209	2251.08	795.457	49.6368	1046.79	88.46	107.059	0.0694819	0.202675	0.0164628	0.0117841	0.00956058	0.598674	2.10321	2.85478	1.21371	0.000821247	0.0282386	0.0684151	0.050686	0.265211	3.42158	10.9105	12.2282	4.18707	3.32381e-06	0.265435	0.126035	0.190588	0.367155	0.254331	0.00595151	0.0349881	0.591094	8.36553	42.7716	76.1342	41.7414	0.243299	0.126891	0.230638	0.338393
PA026	N	control	F	Val	204	256.254	609.219	558.565	3565.37	1560.61	971.806	1786.32	176.509	490.785	0.102928	0.262911	0.0764255	0.0643654	0.0515117	0.325292	2.25191	6.68808	5.90536	0.226133	0.222826	0.923747	1.07339	0.758972	5.08538	20.0539	36.9692	20.4309	3.32381e-06	0.615257	0.468579	0.827352	2.40068	3.17936	0.396647	0.170249	2.10474	14.9718	58.9953	114.493	87.9425	1.96337	0.333809	0.908143	1.74832
PA028	N	control	F	Tr	216	456.576	467.782	381.878	3818.76	1643	519.042	1960.05	247.316	418.668	0.0323655	0.0730569	0.0398983	0.0235289	0.0153784	0.0626869	0.873747	6.14438	6.91207	0.319618	0.103723	0.602686	0.769536	0.151117	2.57919	21.3495	61.2088	41.3315	0.123092	0.916743	0.71464	0.248547	1.53099	2.86436	0.296958	0.0228629	0.574858	8.61598	54.8006	137.105	149.347	6.95501	0.171566	0.504376	1.22949
PA030	N	control	F	Tr	228	576.121	1008.26	640.043	5059.9	2547.34	782.148	2919.2	418.486	850.463	0.116101	0.403929	0.167814	0.126187	0.147756	0.24189	3.76682	19.0088	21.4743	1.2711	0.511294	2.72621	4.13782	0.607463	7.8388	45.834	134.316	90.0707	3.32381e-06	1.29068	1.20278	1.66955	4.56368	7.6522	1.33134	0.106388	2.56053	26.0867	121.25	235.126	221.595	9.75713	0.486919	1.70353	2.94804
PA033	N	control	F	Tr	246	691.938	543.208	565.169	4393.65	1945.74	249.346	2425.03	332.027	636.032	0.36035	1.50153	0.54903	0.286208	0.339436	0.44874	6.43524	35.1386	32.3479	2.09467	0.623408	3.35788	4.71148	0.761339	8.99992	54.6006	142.59	92.3388	3.32381e-06	1.46882	0.962785	1.14738	3.90367	6.84393	0.903575	0.134395	1.99904	19.31	93.4217	195.835	198.621	8.07509	0.338556	1.28635	2.28921
PA035	N	control	F	Val	463	618.697	495.884	810.114	5797.45	2134.08	1140.62	2865.93	177.305	670.623	0.0779537	0.149712	0.025013	0.0117841	0.00956058	0.394946	2.37619	5.11267	3.65996	0.000821247	0.10305	0.264953	0.179052	0.567423	6.50048	23.009	40.6641	17.7816	3.32381e-06	0.713916	0.452007	0.677397	1.72983	1.92046	0.0489977	0.137976	2.43395	25.6675	95.8669	179.425	129.461	3.63855	0.465851	1.10944	1.49492
PA037	N	control	F	Tr	465	395.8	294.041	636.167	4336.85	1448.23	526.782	2192.7	163.655	276.89	0.108601	0.323566	0.13795	0.0718605	0.0506079	0.223384	2.45648	10.1984	11.6367	0.252458	0.170829	0.850268	1.1922	0.409407	5.09768	23.535	50.1387	30.3588	0.0218641	0.738687	0.474064	0.544631	2.15516	3.24795	0.382147	0.0661368	0.978646	12.6221	58.2409	130.074	108.046	5.2088	0.251447	0.720581	1.54186
PA038	N	control	F	Tr	466	237.894	426.1	431.683	2734.06	1254.31	412.756	1439.9	169.885	420.946	0.133322	0.572875	0.290836	0.141114	0.120282	0.281265	3.49342	13.6672	15.8698	2.71238	0.285512	1.50505	1.82209	0.627853	5.58807	26.6084	81.2954	61.1232	1.63884	0.825465	0.94754	0.918512	2.38569	4.52415	0.99439	0.0998422	1.86541	17.0649	68.4202	152.346	165.39	12.4619	0.497562	1.305	2.32698
PA040	N	control	F	Tr	468	339.113	605.803	567.637	3643.86	1818.75	397.383	2086.51	255.788	474.915	0.207521	1.0412	0.603036	0.161434	0.133812	0.380912	5.1007	23.1186	22.539	0.989432	0.50974	2.51383	2.97093	0.76787	7.55731	40.5605	122.773	57.5997	0.695284	1.26864	0.913275	1.4338	3.52243	8.05659	1.03629	0.113821	2.51581	22.5352	88.8401	203.068	218.072	10.4662	0.69593	1.76498	3.22034
PA041	N	control	F	Val	469	684.423	312.303	454.957	4883.13	1585.65	232.613	2044.62	169.161	277.2	0.0105331	0.0592831	0.0263586	0.0292508	0.0270213	0.0156466	0.43965	4.81478	6.60433	0.000821247	0.0839436	0.553914	1.17476	0.0595799	1.01703	11.8076	45.6197	29.0948	3.32381e-06	0.688459	0.371562	0.180117	1.39523	4.98417	0.683209	0.0106549	0.10377	2.82154	24.3148	100.889	152.274	5.57987	0.165314	0.47713	2.36274
PA043	N	control	F	Tr	471	777.16	461.048	859.457	5357.34	2305.61	712.126	3151.86	433.266	588.92	0.212393	0.85889	0.570722	0.144089	0.157689	0.320335	4.04938	21.8958	35.2307	3.73938	0.258359	1.84275	4.08513	0.585872	6.19103	32.4123	112.545	100.312	3.62021	1.16066	1.18954	0.744277	2.69264	6.56338	2.42528	0.1025	1.7579	18.0094	77.2817	188.004	210.851	23.075	0.472946	1.0627	2.39448
PA046	N	control	F	Tr	473	700.476	767.08	1030.33	7306.66	3090.26	900.419	3977.14	598.944	827.998	0.186488	0.728183	0.268369	0.337221	0.349984	0.310883	5.56022	29.1855	35.2003	1.75292	0.607457	3.59019	5.53158	0.686452	8.65561	49.7484	169.308	114.377	3.80396	1.46671	1.73357	1.69768	4.83102	11.5642	2.39552	0.115616	3.11459	31.4076	131.067	311.775	340.037	25.823	1.38916	2.89676	5.26952
PA048	N	control	F	Tr	475	348.8	269.877	282.024	4158.49	1355.53	211.761	2197.36	175.962	427.658	0.0852996	0.342462	0.165352	0.0717193	0.0489922	0.1632	2.92006	13.4458	13.9051	0.000821247	0.256103	1.47477	1.60364	0.260886	5.40813	33.9968	88.2341	48.1248	3.32381e-06	1.14217	0.654366	0.78499	2.90854	5.13078	0.383814	0.0106549	0.651663	14.0632	73.5608	181.874	168.56	4.54704	0.26057	0.829406	1.91014
PA050	N	control	F	Tr	477	337.462	331.891	473.483	4485.66	1522.49	351.545	2269.43	213.651	376.5	0.145923	0.414034	0.161251	0.0821199	0.0598099	0.289861	3.65276	14.9417	17.3907	0.32944	0.248093	1.35503	1.81427	0.501841	7.90723	37.4727	90.2503	58.1175	3.32381e-06	1.18787	1.15906	1.37235	3.77321	5.48689	0.880082	0.0861434	1.83535	23.8388	116.379	240.996	209.045	9.92793	0.705137	1.74824	2.67135
PA052	N	control	F	Val	478	496.879	504.363	469.95	5291.62	2202.78	385.926	3091.88	263.859	704.507	0.0105331	0.0490793	0.0130421	0.0117841	0.00956058	0.0400402	0.597212	4.37724	5.73026	0.0280091	0.127741	0.802031	1.11211	0.0976066	2.0166	18.3532	56.631	36.7837	3.32381e-06	0.815439	0.540348	0.571636	2.49601	4.30579	0.607804	0.0106549	0.309288	9.15416	60.7681	162.303	145.577	6.47769	0.204974	0.724614	1.84587
PA053	N	control	F	Tr	480	444.767	429.069	561.326	3210.76	1384.88	463.869	1667.01	202.508	402.97	0.0550021	0.294038	0.376181	0.0475815	0.0521278	0.0766569	1.23563	8.81145	15.0819	2.55628	0.0880406	0.60204	1.19309	0.150608	2.1873	15.5568	61.184	51.6434	2.90536	0.669502	0.579397	0.193855	1.20828	3.34452	0.806517	0.0267064	0.450393	6.03016	33.4762	115.38	152.304	13.6672	0.180294	0.459484	1.59068
PA055	N	control	F	Tr	481	517.034	558.019	573.959	3349.63	1707.51	476.269	2034.59	334.216	451.577	0.689959	3.9186	3.64792	0.597995	0.818377	0.584784	8.60724	50.8437	94.13	11.8902	0.823408	4.22388	8.82436	1.02408	10.3978	56.1553	190.088	170.537	6.78123	1.47788	2.00459	1.68868	4.4666	9.67863	3.38229	0.176649	3.26392	26.3375	115.306	252.478	272.695	31.6887	1.09121	2.03488	3.45928
PA057	N	control	F	Val	483	281.21	322.969	333.586	5300.39	1317.6	303.99	2376.87	19.4356	363.935	0.190847	1.21504	2.08397	0.0976755	0.126109	0.412179	4.32448	15.9158	17.7966	0.881975	0.187788	0.945837	1.40138	0.643151	6.44955	27.891	59.2405	34.062	0.159824	0.69705	0.401451	0.530393	1.74551	3.04731	0.497892	0.0744734	1.16832	13.7836	57.7029	128.08	115.172	6.62425	0.225785	0.574197	1.36419
PA058	N	control	F	Tr	484	219.451	498.967	448.051	3134.07	1286.46	450.158	1487.79	286.508	356.13	0.10949	0.427588	0.222038	0.0577975	0.0443837	0.216534	2.87293	11.6058	13.144	0.959145	0.200019	1.106	1.60402	0.269811	4.19659	25.1675	79.7394	61.3963	1.82181	0.985133	1.15329	0.995572	2.54946	5.00247	0.992538	0.0429265	1.0505	14.9839	75.1621	186.784	198.941	17.2524	0.668515	1.41075	2.53262
PA059	N	control	F	Tr	485	280.169	258.225	318.643	4135.99	1171.59	341.07	1819.02	134.245	267.383	0.101047	0.273832	0.107924	0.0272058	0.0335901	0.233818	2.50415	9.49182	9.85575	0.0603001	0.131609	0.576937	0.805532	0.279198	5.88095	29.2428	60.1669	34.3196	0.0776402	0.882907	0.587274	0.792988	2.37695	3.24909	0.391005	0.022021	0.856207	17.824	98.3451	206.013	158.821	8.97017	0.335034	1.28574	2.07373
PA060	N	control	F	Tr	486	238.682	550.173	550.758	3463.85	1756.49	494.1	2181.76	182.973	593.718	0.43477	1.48408	0.702237	0.260973	0.253141	0.742043	6.97333	25.4277	28.2029	2.16087	0.462323	2.05689	2.45108	1.29268	9.7321	42.4503	112.996	76.022	2.12751	1.13797	1.51172	1.28115	2.95188	5.31961	1.14819	0.270568	4.39292	28.4966	103.286	202.469	206.075	15.872	1.18252	1.93998	2.76476
PA063	N	control	F	Val	488	1167.98	1216.15	1097.78	5875.69	2831.57	736.838	2890.86	608.562	204.995	10.2709	33.2042	22.5987	3.44856	4.14725	7.73616	35.5478	143.474	173.793	21.2806	2.10678	9.0676	18.0599	7.45092	24.7058	88.1292	239.375	207.55	7.93429	0.970658	2.14238	3.02209	6.73195	14.3331	5.11043	1.5961	11.4445	45.5392	136.547	259.655	276.428	31.5276	2.25184	3.13036	5.16321
PA066	N	control	F	Tr	490	293.392	329.381	362.512	2489.89	1079.34	288.243	1272.91	150.946	319.647	0.0210553	0.0493255	0.0466455	0.0117841	0.0136953	0.0378341	0.405612	3.12331	4.7148	0.583364	0.0483725	0.210857	0.347734	0.0739325	1.2567	10.5683	33.7014	29.3625	1.11959	0.545911	0.509166	0.114782	0.732905	1.65447	0.253023	0.0106549	0.212234	4.74578	30.9272	93.2413	108.809	10.5202	0.1617	0.259752	0.893607
PA067	N	control	F	Tr	491	994.487	406.637	1000.48	4969.68	2205.78	395.985	2781.21	347.088	308.599	0.292137	2.39112	1.6329	0.142386	0.216054	0.269665	3.79039	22.2211	38.4594	4.01112	0.112875	0.927795	2.50529	0.248213	2.59331	17.6989	70.0843	67.3148	3.53998	0.70229	0.582091	0.0410861	0.758715	2.81097	1.00482	0.0185347	0.343377	4.03901	21.2385	73.2467	112.278	15.6618	0.149929	0.122357	0.526017
PA068	N	control	F	Tr	492	281.319	344.248	434.977	2715.99	1487.57	376.249	1734.46	219.283	429.998	0.166982	0.95974	0.669053	0.117108	0.132868	0.24708	3.3584	14.4482	17.3869	2.24734	0.241818	1.586	2.14405	0.382517	4.0563	22.1533	82.91	60.8637	1.11303	0.868552	0.860983	0.696787	2.30548	5.38491	1.42813	0.0684994	1.15068	11.99	52.7033	141.943	182.684	12.2755	0.472923	1.3571	2.55159
PA071	N	control	F	Val	495	806.264	390.448	888.459	4839.38	1898.06	735.375	2399.26	453.891	564.056	0.258336	1.55685	0.846763	0.29998	0.32897	0.429964	7.0704	36.2177	46.4528	2.40132	0.610991	3.73635	5.50117	0.938227	9.81803	48.397	166.338	96.1215	0.937612	1.54959	1.06867	1.25287	3.97627	9.56331	2.0618	0.16197	2.9074	24.4001	92.7325	228.519	250.545	12.5024	0.610448	1.50928	3.10301
PA072	N	control	F	Tr	496	264.653	349.187	340.404	3145.95	1184.94	342.368	1549.7	174.7	234.346	0.543837	2.58887	1.51847	0.410176	0.500809	0.65708	6.77168	27.9728	37.312	3.42082	0.552717	3.35016	6.29985	0.801067	6.93769	33.8306	87.6742	68.7574	2.88883	1.0249	0.952258	1.1157	3.73071	7.4686	2.39771	0.102055	1.51211	12.9002	60.8164	155.379	159.861	13.3574	0.511897	1.19746	2.81582
PA073	N	control	F	Tr	497	673.699	382.003	767.038	4586.99	2078.86	996.677	2645	323.087	583.824	0.0912983	0.484737	0.259573	0.0443531	0.038832	0.180066	1.84971	8.87977	11.0871	0.728714	0.0866833	0.521119	0.755083	0.302104	3.13016	18.8216	54.4164	38.2256	3.32381e-06	0.7953	0.538421	0.209974	1.1704	2.5323	0.299055	0.0955938	1.11772	10.3086	43.7123	110.598	122.007	5.4229	0.198194	0.356675	0.899073
PA075	N	control	F	Tr	498	340.061	513.57	342.466	3658.94	1500.69	113.826	1848.34	206.34	271.989	0.0981713	0.477943	0.375148	0.0830662	0.0940236	0.0470021	1.45916	9.51424	18.3181	3.29768	0.100784	0.782471	1.87767	0.0868075	1.68102	13.4242	55.729	65.5594	4.33479	0.860298	1.04584	0.196454	1.27867	3.02874	1.26173	0.0106549	0.166673	3.57704	28.6571	109.013	135.757	19.1612	0.315812	0.282612	1.03574
PA077	N	control	F	Val	500	535.872	662.724	602.915	4453.95	1942	421.332	2403.61	280.845	479.309	0.0674058	0.231684	0.126167	0.0769372	0.0546078	0.148049	1.76358	8.94609	9.23215	0.511912	0.173223	0.87735	0.952796	0.355317	4.26399	24.251	55.9395	35.3877	0.279452	1.04713	0.616932	0.414992	1.75005	3.10722	0.244143	0.0569023	1.02775	10.5855	50.5476	121.802	122.871	4.39348	0.250159	0.541833	1.38044
PA078	N	control	F	Tr	501	674.224	533.205	1283.98	7653.24	2292.98	1081.79	3494.56	312.919	558.755	0.496588	2.85186	1.75887	0.230629	0.346975	0.72714	8.84575	39.5632	59.3324	7.24747	0.410302	2.78137	5.43218	1.22017	10.7143	53.6971	154.453	139.077	5.91296	1.29495	1.83768	1.21758	3.47939	6.44125	2.31133	0.149771	3.34477	30.2206	132.155	253.132	259.991	29.6505	0.52819	1.13882	2.18722
PA080	N	control	F	Tr	503	1309.38	722.175	1091.51	7221.78	2728.01	632.132	3739.69	510.902	703.447	0.57611	2.7495	2.12909	0.370565	0.688499	0.463148	6.3986	34.5152	57.0106	8.68671	0.40245	2.96371	6.66162	0.763288	8.10818	41.3351	131.228	113.572	5.59443	1.0561	0.902194	0.589604	2.84312	7.04498	2.49553	0.157598	2.02575	15.8052	65.6612	164.295	186.808	19.4898	0.319956	0.758093	2.0536
PA084	N	control	F	Tr	506	1034.29	779.343	761.911	7734.21	2967.34	1200.32	3863.44	403.55	1323.05	0.123991	0.61062	0.306702	0.166616	0.228098	0.163849	3.31526	19.6045	24.5178	1.75417	0.313673	2.90783	5.53311	0.311636	4.42314	30.0709	92.0925	74.5519	1.51729	0.959451	0.836746	0.720086	3.80276	8.06852	2.77541	0.0567254	0.831307	10.675	62.8258	165.135	185.118	14.1697	0.310416	1.0409	2.81346
PA086	N	control	F	Val	508	1209.33	562.297	1100.82	6670.65	2591.39	621.529	3592.43	486.125	690.251	0.598796	2.78167	1.1012	0.364142	0.407569	0.941416	11.1407	49.2648	52.2078	3.02799	0.789597	3.99173	5.85588	1.63058	14.247	69.923	175.217	110.015	1.17358	1.56524	1.44674	1.6577	4.59425	8.89851	1.55092	0.215491	3.84722	32.8425	128.668	252.842	245.273	11.1171	0.792045	1.84883	3.61281
PA087	N	control	F	Tr	509	986.51	806.058	1259.6	6586.94	2923.29	938.384	3628.85	310.401	632.991	0.475105	2.98904	2.67756	0.303464	0.514148	0.585511	7.03085	38.2323	70.8573	12.94	0.354741	2.71067	6.01094	1.25594	8.96073	39.446	149.63	135.788	11.3607	0.998978	0.975102	0.643063	2.75587	7.21458	3.05879	0.119562	2.84754	21.4237	72.5404	189.318	227.731	35.9189	0.40044	0.708168	1.86288
PA089	N	control	F	Tr	511	475.68	406.629	619.375	4615.91	1785.96	428.582	2468.27	189.522	366.936	0.0528683	0.213407	0.210386	0.0510392	0.0638376	0.0994794	1.77213	12.9343	18.7566	0.601644	0.142192	0.893817	1.66773	0.236572	4.11146	30.1488	97.2219	71.0431	3.32381e-06	1.06992	0.917948	0.539081	2.16186	4.90446	0.474755	0.043169	0.9168	15.0594	77.9529	198.697	226.288	7.62879	0.263669	0.733106	1.71921
PA091	N	control	F	Tr	513	498.228	512.184	684.291	6161.79	1982.85	202.317	2555.38	8.96642	441.213	0.348701	0.904596	0.253728	0.0820106	0.0591347	1.04701	5.43793	14.8417	12.5292	3.29808	0.125711	0.579223	1.0471	0.360063	4.27867	21.7218	65.1354	66.0304	1.12684	0.793428	1.04407	0.472091	1.54174	3.19024	0.375017	0.0106549	0.766418	13.4376	68.6691	170.872	193.232	13.1237	0.356325	0.625453	1.49663
PA092	N	control	F	Val	514	128.481	272.013	277.107	4318.25	1154.21	292.263	1843.99	44.7041	308.85	0.844504	3.6095	4.60578	0.258485	0.340549	1.08593	11.9791	40.5509	54.7331	11.2902	0.584697	3.01301	4.683	1.60299	15.5823	72.4003	222.563	185.661	5.58799	1.88108	3.2641	2.08624	5.63928	11.1076	3.14612	0.437382	9.05437	62.3235	234.474	495.544	533.664	45.7002	2.78714	3.77934	6.29798
PA096	N	control	F	Tr	517	695.876	636.489	841.719	6449.43	2430.14	436.819	3487.22	224.886	593.451	0.544778	3.0572	1.88979	0.45406	0.741057	0.681953	9.34702	53.3032	80.8821	11.8636	0.777903	4.86258	10.8731	1.28953	11.9235	60.0829	211.881	197.05	13.0591	1.40765	2.12285	1.82557	5.17756	13.1328	5.21376	0.197169	4.06091	34.4661	130.922	314.127	355.097	49.1785	1.17815	2.31166	4.70019
PA103	N	control	F	Tr	524	1045.32	586.933	1164.8	6897.32	2513.4	718.274	3352.97	173.339	583.772	0.226626	1.55526	1.48078	0.276752	0.377146	0.241437	4.01053	31.9806	58.5982	9.54418	0.336066	2.73113	6.66279	0.499306	5.79379	37.7641	146.301	145.994	9.74029	1.10532	1.34951	0.691475	2.88024	8.70482	3.39969	0.0736362	1.41989	16.2541	75.1983	191.636	251.742	38.6029	0.51368	1.20859	3.19743
PA105	N	control	F	Tr	526	441.383	468.752	322.198	4891.17	1875.89	235.281	2712.37	163.115	432.904	0.0105331	0.0432946	0.00623514	0.0117841	0.00956058	0.025668	0.625981	5.25994	6.62402	0.000821247	0.10818	0.536833	0.814148	0.099745	2.7312	24.4655	79.1169	54.9202	3.32381e-06	1.2439	0.877753	0.458515	1.92301	3.55487	0.211605	0.0106549	0.350192	11.0275	71.499	186.845	185.376	3.6891	0.196425	0.710191	1.36627
PA106	N	control	F	Val	527	1275.47	506.693	987.609	6235.04	2610.16	641.453	3577.02	180.1	521.336	0.146962	0.75523	0.793072	0.0766832	0.0567538	0.147206	2.37114	21.6227	43.9027	5.81083	0.137574	0.587799	1.16428	0.293466	3.86188	26.4107	131.91	135.377	8.39197	1.23391	1.49674	0.218986	0.840164	2.41502	0.705469	0.0474451	0.986771	13.6568	59.805	167.17	272.887	48.2615	0.46963	0.327417	0.789231
PA107	N	control	F	Tr	528	2109.21	1402.23	1976.02	10917.5	4802.88	1485.03	6289.92	974.045	806.941	2.15955	10.7886	7.28075	1.347	2.25601	1.51484	17.4697	98.9497	173.672	27.4726	1.11288	7.08405	16.9571	2.35811	17.8253	84.7723	294.822	296.356	19.8648	1.48452	2.70583	1.93589	5.73487	13.9184	6.5249	0.259675	5.99418	43.4055	160.746	346.749	391.748	59.7661	1.28591	2.19502	4.17248
PA109	N	control	F	Tr	530	539.526	427.864	812.729	6354.28	2334.7	686.938	3505.92	241.087	564.061	0.039689	0.0717382	0.0247485	0.0117841	0.00956058	0.0643017	0.886788	4.85819	4.9559	0.000821247	0.081946	0.332336	0.350574	0.11859	2.45928	19.1562	52.1623	31.3123	0.0585956	0.830412	0.715054	0.47242	1.40785	2.74271	0.252064	0.0106549	0.425377	10.7859	67.3295	167.998	178.796	10.4714	0.439036	0.924735	2.06208
PA110	N	control	F	Tr	531	1115.48	1047.58	1417.09	9782.73	4027.55	1423.81	5164.47	565.225	1500.57	0.115545	0.413356	0.10362	0.0956059	0.0487492	0.245786	4.48996	19.6568	17.8208	0.000821247	0.368016	1.91604	2.05656	0.543895	7.94385	44.1313	122.001	60.8581	3.32381e-06	1.62131	1.15255	1.16048	3.51546	6.89265	0.54711	0.105277	2.128	23.9585	105.142	236.649	227.925	3.22885	0.605042	1.47865	2.86492
PA114	N	control	F	Val	535	595.794	605.465	1236.45	7381.02	2578.72	767.835	3485.68	148.947	466.946	0.0468114	0.112829	0.0572416	0.0348811	0.037361	0.070021	0.666238	5.44735	8.42844	0.000821247	0.108425	0.631415	1.48852	0.137509	1.97143	15.4741	48.0588	39.9658	3.32381e-06	0.697601	0.682114	0.392363	1.82261	4.08867	0.550453	0.0106549	0.371039	8.05403	46.263	126.821	143.578	5.59569	0.255129	0.549743	1.60792
PA116	N	control	F	Tr	537	759.303	369.553	811.684	5879.72	2038.05	611.816	2717.74	274.599	469.088	0.161669	0.351863	0.0752759	0.09	0.016934	0.368748	4.8736	20.4844	16.4885	0.000821247	0.292561	1.16457	1.06612	0.865015	9.37836	49.7285	127.972	62.4005	0.0573472	1.78877	1.43526	1.21936	3.06298	6.66201	0.416203	0.15863	3.35823	33.1701	130.843	290.504	299.802	15.5775	1.13594	1.93151	4.18103
PA119	N	control	F	Tr	540	1117.34	511.574	1170.28	7414	2592.97	824.063	3886.85	227.567	565.581	0.185593	1.10293	0.729921	0.135582	0.109046	0.272897	4.74099	24.9879	28.4741	1.28601	0.279185	1.66795	2.49627	0.46485	6.48182	38.2501	111.517	65.3604	0.609544	1.50031	0.773716	0.62986	2.35336	5.7612	0.731593	0.0314107	0.977904	13.8479	65.9001	170.875	195.57	10.1243	0.29447	0.705154	2.02779
PA122	N	control	F	Tr	543	1509.09	629.074	1668.31	8059.6	3128.95	1586.72	6082	482.31	803.706	0.644298	4.94408	3.77152	0.640194	0.903488	0.774317	13.0171	66.2333	100.69	11.173	1.14411	5.92146	9.98573	1.65016	17.1405	85.9176	261.694	182.134	6.54683	2.21825	2.63136	2.2258	6.16571	13.1735	3.60205	0.229382	5.29083	44.7972	166.948	351.311	346.429	30.7314	1.28762	2.50048	4.58882
PA127	N	control	F	Val	548	1316.7	550.048	1354.34	6915.29	2925.34	912.161	4127.49	377.147	616.079	0.456935	1.24751	0.585782	0.121455	0.0990583	0.446066	5.41842	25.7842	38.2179	2.72341	0.234489	1.11211	2.05683	0.650306	7.79051	41.46	123.132	91.7849	3.3401	1.40581	1.22103	0.716437	2.07772	4.71074	0.759936	0.0736485	1.66504	19.7947	89.3712	219.171	228.194	18.85	0.597933	0.969356	2.12607
DV158	N	control	F	Tr	10	268.009	325.905	348.505	2979.12	1222.58	222.736	1594.54	153.767	310.059	1.04174	4.0045	1.87216	0.256011	0.19989	1.70513	10.0781	27.3963	25.399	2.45535	0.364771	1.88879	1.68506	1.92882	12.5325	45.1902	95.0679	53.0053	1.18267	1.34532	1.25543	1.43014	2.982	3.89904	0.5995	0.22097	3.8362	29.9144	116.001	205.322	178.963	9.99204	0.671296	1.25307	1.65723
DV159	N	control	F	Tr	18	280.849	221.813	301.952	2424.68	961.53	161.684	1344.77	117.453	260.669	0.227569	1.02664	0.511021	0.180428	0.171633	0.424169	5.40376	18.5566	18.8518	0.852155	0.433854	2.20012	2.55746	0.565821	7.52207	36.1656	83.3755	40.0903	0.759009	1.28652	0.656304	1.08967	3.80303	6.10609	1.46064	0.0784174	1.31792	14.7618	74.3379	170.72	155.572	8.064	0.491356	1.59049	3.04108
DV160	N	control	F	Tr	26	213.328	510.192	338.394	3519.16	1303.32	211.157	1324.24	142.2	340.624	0.0552171	0.14796	0.0724864	0.0674454	0.0810185	0.0848293	0.793479	4.07498	4.32523	0.238874	0.0802903	0.548196	0.943711	0.104742	1.5241	10.8763	27.1059	22.6948	0.0694548	0.452713	0.550031	0.235511	1.30137	2.1648	0.474143	0.0106549	0.202063	4.52945	36.634	91.9062	101.708	5.73889	0.164755	0.461879	1.18356
DV161	N	control	F	Val	34	489.717	438.986	748.504	3301.88	1514.02	437.774	1930.53	250.212	404.872	0.423424	2.01631	1.31544	0.186715	0.221015	0.868081	5.98365	25.0393	30.6792	3.06032	0.341281	2.03271	3.03865	1.56328	8.47476	34.4163	104.174	82.6856	2.64186	1.34797	1.30005	0.80331	2.70566	6.15541	1.43082	0.201096	3.61841	21.5747	67.0267	151.313	181.914	18.2961	0.612441	0.890246	1.95669
DV162	N	control	F	Tr	42	513.305	947.273	623.892	4511.78	2194.46	504.688	2378.26	355.607	630.297	0.319939	0.760851	0.291344	0.126876	0.131008	0.665809	5.84564	25.0422	26.5113	2.69373	0.480764	2.24164	2.8628	1.36929	12.3679	68.1941	177.097	145.052	1.61358	2.19243	5.3777	2.5558	5.10252	6.79953	1.22887	0.336759	7.26564	63.0266	245.605	318.197	300.713	28.6941	2.59632	3.13273	3.31797
DV163	N	control	F	Tr	50	421.707	490.548	428.756	3942.84	1521.15	129.322	1753.25	193.027	271.824	0.808885	2.85876	1.45806	0.944615	1.33845	0.74408	6.46016	30.493	37.5964	10.4168	0.566428	4.0628	7.12596	0.889134	6.25615	30.8174	88.9061	93.8165	7.16586	0.850237	0.977547	0.594184	2.57556	4.9104	2.16881	0.113464	1.50282	11.1363	49.6424	115.31	127.517	16.0208	0.301143	0.653612	1.35278
DV164	N	control	F	Tr	58	326.683	720.997	541.157	4329.86	1881.89	791.127	2234.03	226.03	845.237	0.120699	0.321174	0.127948	0.12196	0.0989987	0.324834	2.87017	9.32832	9.24404	0.000821247	0.242306	1.10031	1.22134	0.762188	6.77993	27.5507	57.3723	32.0162	3.32381e-06	1.04837	0.958996	1.29298	3.09686	4.1742	0.400516	0.193094	3.056	24.2885	94.1337	196.721	174.95	3.18066	0.835167	1.39792	2.16363
DV165	N	control	F	Val	66	360.36	291.487	265.815	2881.31	1153.31	257.395	1540.72	185.695	289.65	0.0530806	0.211701	0.138258	0.0874527	0.116821	0.0995911	1.55768	8.36627	7.19925	0.0176039	0.186818	1.09426	1.07735	0.221453	3.79433	24.7974	60.5432	24.6117	3.32381e-06	1.14772	0.414622	0.483641	2.09607	4.20595	0.397614	0.0305132	0.635628	9.64947	48.6713	134.01	134.011	2.82526	0.235358	0.78119	2.08923
DV166	N	control	F	Tr	74	1874.07	1243.43	1269.48	7355.99	3774.49	1128.31	4807.95	422.931	1144.4	0.92864	7.51919	10.7941	0.601156	0.913781	0.747922	12.9044	73.8481	90.4924	13.0964	0.984951	5.12441	5.52182	1.94468	17.0466	92.6934	291.389	154.922	5.05075	2.46961	1.50499	1.42932	4.37325	9.44365	1.07728	0.374434	5.61756	35.3298	129.147	329.477	383.198	23.8023	0.905285	1.6732	3.06881
DV168	N	control	F	Tr	90	348.659	380.649	420.749	2837.01	1277.31	299.375	1449.04	139.148	386.616	0.349036	1.16674	0.363518	0.238227	0.254092	0.732107	5.8639	21.8898	20.0327	1.70462	0.334321	1.69117	2.17374	0.860574	7.55995	38.6436	94.4876	66.9972	0.65829	1.03491	1.37898	1.00664	2.18108	3.2977	0.570115	0.150511	2.48241	21.1246	98.5602	170.708	149.49	8.91399	0.441769	0.885073	1.29859
DV171	N	control	F	Tr	114	1022.84	1073.59	1186.72	5998.86	2870.21	1781.55	3266.94	529.738	1128.51	0.115379	0.889424	0.889499	0.268087	0.523731	0.14093	2.73058	14.6611	24.525	3.1523	0.26409	2.30855	3.9721	0.349585	4.15925	27.3098	90.0427	74.9584	1.48945	1.15773	1.11187	0.641397	3.16534	5.88748	2.16096	0.127639	1.86415	13.8597	70.2905	173.359	181.547	13.4896	0.459146	1.06641	2.27247
DV173	N	control	F	Val	130	829.519	1115.91	799.752	5773.17	2570.62	810.892	2874.29	689.088	825.019	0.412138	2.07811	1.24583	0.469985	0.8242	0.387757	6.20682	42.0517	59.0355	10.0691	0.72348	4.25785	9.97976	0.782418	8.0564	46.6257	154.114	150.752	9.11838	1.10751	1.69508	1.47587	4.09749	9.21756	3.69177	0.116539	2.24724	21.1671	94.4687	203.497	225.08	33.8632	0.771911	1.74312	3.11852
DV175	N	control	F	Tr	146	860.934	1325.28	1121.14	5757.56	3432.95	1315.86	3423.31	804.443	1035.03	0.238728	0.641278	0.15636	0.116022	0.10265	0.391555	3.90419	15.5499	12.3205	0.394271	0.360686	1.70682	2.10631	0.748621	6.03104	30.0854	77.891	41.141	3.32381e-06	0.873136	0.65626	0.863905	2.56893	4.82365	0.717662	0.138433	1.89733	14.1944	58.8653	131.885	133.199	4.33126	0.401101	1.10612	2.04857
DV176	N	control	F	Tr	154	641.248	728.508	813.768	5615.45	2338.85	952.628	3005.96	415.992	854.217	0.828994	4.20352	4.11556	0.634768	1.24075	0.659175	6.46711	29.9798	60.4608	15.7983	0.507791	3.61241	8.31948	0.929066	6.46896	26.7465	94.7953	100.974	13.4849	0.908423	0.918774	0.565684	2.87871	7.42615	4.3824	0.109838	1.53558	10.5928	39.6723	109.369	139.615	27.0602	0.426557	0.84532	2.18787
DV177	N	control	F	Tr	162	807.395	1273.78	1092.65	6091.37	3111.23	723.809	3517.44	411.625	858.8	0.254684	0.909576	0.374848	0.245782	0.216342	0.439987	4.89087	20.1835	19.2281	1.09255	0.575507	2.68915	3.52337	0.947567	7.4188	35.5946	88.2703	47.9871	1.63229	0.781591	0.586762	1.19586	3.76781	7.56263	2.10309	0.164003	2.30104	15.9262	66.9552	149.019	154.767	13.1978	0.704119	2.01195	4.03499
DV180	N	control	F	Val	186	557.283	645.57	652.061	5240.89	2106.43	469.499	2893.15	332.006	619.159	0.06171	0.250929	0.11656	0.079548	0.0653629	0.143084	2.89801	13.5968	18.2995	0.684573	0.348208	2.32607	2.86979	0.337132	6.18077	42.0485	138.563	96.3366	3.32381e-06	1.76813	1.54861	1.5332	5.2216	8.52835	1.58463	0.0242739	1.17734	23.0675	132.732	306.942	291.67	12.3555	0.556441	2.03666	3.59071
DV181	N	control	F	Tr	194	774.363	1129.63	995.901	5852.88	2610.57	1073.4	2945.58	549.959	1014.36	0.413014	1.65425	0.6891	0.172343	0.263094	0.589174	6.01486	30.7826	37.6757	4.68692	0.328572	2.0795	3.99516	0.984107	7.80248	39.9519	130.159	122.073	4.48435	1.19164	1.40674	0.874653	2.87484	6.26252	1.66286	0.15522	2.59007	20.6113	90.2358	196.526	231.477	27.0231	0.437668	1.17205	2.45187
DV182	N	control	F	Tr	200	846.096	1672.16	974.869	6632.73	3632.47	1043.85	3818.58	780.741	1182.47	0.274213	1.16095	0.636394	0.293707	0.377212	0.397449	6.64734	34.4725	41.901	3.37061	0.860197	4.90258	8.24301	0.74659	9.072	58.4178	189.38	154.147	3.14591	1.4102	2.26138	2.46875	6.77474	14.8231	4.3547	0.120621	2.86894	29.7985	151.001	303.186	309.216	42.9011	1.57893	3.96952	7.09825
DV183	N	control	F	Tr	206	365.357	615.983	469.608	3562.93	1572.43	342.374	1847.94	246.547	413.984	0.645271	2.58127	1.04107	0.170578	0.193413	1.12315	7.43044	25.2827	23.8494	1.48002	0.198883	1.19338	1.9619	0.669152	5.66287	28.1285	73.2836	54.3301	1.6476	0.936323	0.684627	0.385549	1.83006	3.53428	0.648429	0.120335	1.34276	11.4846	54.3748	138.827	158.002	13.7466	0.231173	0.456615	1.18323
DV185	N	control	F	Val	218	861.211	968.945	974.437	4895.3	2511.75	734.061	2770.55	291.525	716.927	0.114969	0.320557	0.252603	0.0865756	0.0518182	0.23189	2.4527	14.3445	24.6145	3.70419	0.154555	0.755974	1.55579	0.747248	6.33202	30.3022	92.0414	89.3856	5.23603	0.959938	1.23337	0.543133	1.81803	3.32989	0.84579	0.195827	3.06443	22.9972	86.312	178.853	205.118	24.2578	0.456749	0.90304	1.56224
DV186	N	control	F	Tr	224	277.281	460.96	508.023	3112.72	1250.46	597.187	1306.68	130.113	331.821	0.922849	2.18579	0.835862	0.210615	0.234848	1.39482	7.56811	23.4836	26.4386	2.72993	0.330181	1.7786	3.3353	1.64292	7.94024	31.6454	79.1278	71.7532	2.98792	0.762009	0.947179	0.774538	2.7339	5.12362	1.93007	0.388557	3.61937	19.4253	72.1797	149.975	160.409	20.5373	0.542076	1.17903	2.37785
DV190	N	control	F	Tr	248	751.597	569.279	704.031	3929.96	1737.86	581.43	2040.51	258.499	489.595	0.124244	0.434155	0.134886	0.069179	0.0632439	0.318687	3.49953	16.6132	14.6402	1.61767	0.220513	1.25219	1.64175	0.690367	6.96616	35.6139	93.6176	65.2318	1.43666	1.16533	0.98577	0.663392	2.47516	4.35428	0.659614	0.117108	2.1274	18.9546	82.0169	169.745	181.488	11.4038	0.334863	1.08989	1.96256
DV191	N	control	F	Tr	253	593.749	560.828	756.59	5289.59	2016.55	690.095	2745.9	397.562	704.582	0.210416	1.30195	1.01661	0.138908	0.222595	0.323227	3.63158	14.5027	19.1577	2.66709	0.236445	1.75018	2.67571	0.487343	4.813	25.6789	62.6483	48.0275	1.36336	0.842283	0.66589	0.473445	2.70599	4.7543	1.09198	0.0725333	1.12203	11.4059	54.1508	128.137	145.313	6.38447	0.254764	0.721218	1.86995
DV192	N	control	F	Val	258	287.469	360.653	328.132	3064.88	1292.64	311.73	1421.17	180.866	402.797	0.240603	0.735185	0.220627	0.167692	0.184027	0.294273	3.39878	14.3102	14.9823	1.2184	0.226878	1.77283	3.22552	0.283313	3.73868	21.5119	54.281	45.3646	1.81444	0.723736	0.672167	0.541189	2.77391	4.83678	1.60157	0.0391986	0.506668	7.89733	52.8142	131.709	143.93	13.9267	0.269372	0.891653	2.27411
DV196	N	control	F	Tr	277	1886.71	816.871	1063.34	7554.96	3172.26	623.583	4201.03	899.865	871.424	0.444199	4.87836	5.89569	0.574052	1.10358	0.537412	8.31256	51.4231	100.657	17.5121	0.553021	3.94514	7.24365	1.27171	10.8428	51.2271	174.665	149.61	4.34069	1.41582	1.04673	0.436635	2.73006	6.0086	2.0773	0.25741	3.56373	18.6004	57.8084	143.745	173.9	13.5342	0.3621	0.598287	1.21875
DV197	N	control	F	Tr	281	784.787	586.096	761.68	7235.09	2681.7	1070.59	3638.03	261.829	1170.77	0.140705	0.619563	0.333731	0.11653	0.0992242	0.335363	4.45569	16.1342	18.8921	1.79488	0.255608	1.47886	1.79761	0.353569	6.36602	37.5027	98.9634	63.3139	2.40441	1.21456	0.955061	1.18116	3.74902	5.83801	0.985169	0.0951563	1.48883	19.5778	113.586	258.773	231.129	18.7544	0.606073	1.8147	2.88336
DV201	N	control	F	Tr	297	921.248	369.087	756.941	4779.99	1901.39	425.296	2556.62	236.306	394.746	0.991142	4.67492	2.10796	0.163773	0.152826	2.01923	13.1896	43.2465	58.3086	6.9522	0.29117	1.638	2.72517	1.15244	11.0877	55.9434	179.974	135.951	4.15638	1.75987	1.39679	0.900619	2.50169	4.82276	1.01315	0.142464	2.93419	27.2361	115.844	271.966	258.948	24.4603	0.490013	0.787974	1.44702
DV209	N	control	F	Val	329	826.008	422.387	581.212	4823.22	1670.5	427.793	2309.41	214.145	395.031	0.285345	2.18541	1.33852	0.108423	0.135058	0.350511	3.7008	13.3045	17.979	1.79231	0.120499	0.817795	1.12117	0.277072	3.32365	17.505	48.1903	33.4641	0.404568	0.716185	0.391004	0.119661	1.01889	2.11051	0.527315	0.0447096	0.434001	5.06544	27.2041	74.9164	80.9741	4.53966	0.116033	0.233677	0.650578
DV211	N	control	F	Tr	337	480.315	554.67	530.686	4950.27	2142.01	320.816	2606.89	251.237	325.981	0.0253887	0.104343	0.0548913	0.0338855	0.00956058	0.0257942	0.450765	3.35075	6.05735	0.62855	0.0234945	0.211797	0.414738	0.0359005	0.713721	8.77861	42.5023	49.3451	3.32381e-06	0.644777	0.798131	0.0269023	0.674732	1.86869	0.237094	0.0106549	0.0885634	3.09948	30.0069	130.721	202.091	8.04702	0.161708	0.203673	0.717069
DV213	N	control	F	Tr	345	581.585	649.409	668.164	5606.23	2594.92	1240.4	3204.92	265.08	1023.74	0.0427497	0.162754	0.0731521	0.0474331	0.0255629	0.0919457	1.55468	8.57155	10.8002	0.297135	0.156792	1.02873	1.27256	0.23649	3.77613	25.317	85.5292	55.5552	0.117973	1.02913	0.834884	0.694357	2.98511	6.30956	1.02771	0.0632506	1.05234	15.3582	80.5929	213.836	257.044	13.9392	0.393908	1.45405	3.19384
DV214	N	control	F	Tr	349	704.585	543.128	1145.56	5543.18	2047.69	1101.9	2587.43	183.402	447.091	0.269442	1.07677	0.814527	0.0903211	0.11206	0.344116	3.52087	14.8856	28.0133	4.76425	0.114463	0.746711	1.72314	0.70756	5.57167	23.21	75.1972	80.5756	4.3754	0.891003	1.01867	0.189566	1.13924	2.37658	1.15688	0.118376	1.89556	15.3049	57.967	134.421	165.779	19.9341	0.252642	0.31687	0.791932
PA009	N	control	M	Val	72	407.535	588.911	449.164	3734.4	1709.46	408.892	1913.59	338.467	408.495	1.41906	5.90476	4.64836	1.15487	1.72619	0.828429	10.0331	52.0857	98.4718	14.2871	1.11376	6.74246	16.3232	1.12813	10.2246	52.3802	185.086	180.828	9.55055	1.48069	2.19702	2.53881	6.79991	15.7303	7.6177	0.184045	2.9666	24.7061	118.457	287.187	311.791	46.2252	1.5662	2.95955	6.04372
PA010	N	control	M	Tr	80	522.28	804.005	861.698	4579.73	2346.75	1039.53	2547.08	407.359	879.605	1.20902	4.0695	2.6077	0.814359	1.03019	1.09088	11.5303	67.4391	89.8512	9.62378	1.2355	5.73839	10.661	2.55064	14.6255	70.4357	206.397	172.582	11.1522	1.51172	2.84214	2.49492	5.75909	12.3793	3.69908	0.64652	7.64474	41.8961	153.506	270.58	285.765	50.3496	1.78474	3.29407	5.34193
PA013	N	control	M	Tr	104	132.222	307.765	231.544	2475.69	1147.58	201.059	1374.82	141.705	261.427	0.0172777	0.0339717	0.0133405	0.0200722	0.0233205	0.0461798	0.3769	2.30594	2.69566	0.092623	0.0593981	0.320718	0.481063	0.124271	1.44185	10.5722	29.7013	24.9514	3.32381e-06	0.507301	0.622066	0.22307	1.16062	1.91876	0.179866	0.0168453	0.387771	6.85622	39.5563	101.655	115.196	5.25076	0.179426	0.422702	0.955617
PA018	N	control	M	Tr	144	195.183	317.042	354.782	2598.16	1242.38	267.611	1361.69	195.119	222.254	0.67424	2.01939	0.925634	0.371201	0.59321	0.469934	6.13518	33.4285	43.7105	6.50147	0.566864	3.31873	6.85602	0.720716	6.58163	38.8201	140.257	123.246	8.71007	1.17045	1.9044	1.65011	3.93049	9.76896	3.08489	0.101831	2.20453	21.0188	104.4	214.852	231.223	40.4769	1.473	2.58753	4.53871
PA019	N	control	M	Val	152	209.144	314.142	252.496	3130.03	1127.71	118.447	1488.21	131.872	324.418	0.0462617	0.132592	0.0459237	0.0361483	0.027811	0.0892116	1.23437	5.85273	5.64743	0.000821247	0.130664	0.667441	0.833567	0.132313	2.89363	19.2632	45.2914	23.9481	3.32381e-06	0.794542	0.388568	0.504772	2.06475	3.26573	0.296136	0.0106549	0.310592	7.85279	51.4258	137.242	127.131	4.59526	0.185895	0.614678	1.52903
PA027	N	control	M	Tr	210	451.738	605.22	535.42	3576.2	1540.98	512.813	1768.52	309.309	409.029	0.924294	3.61475	2.45224	0.542259	0.922065	0.813195	8.31418	43.4307	75.5655	15.0961	0.579694	3.72661	8.60271	1.29867	9.24885	43.2646	145.781	158.233	13.2018	1.10414	1.31185	1.0758	3.44725	7.3388	3.35251	0.209843	3.08262	19.9053	84.672	191.766	212.441	36.4689	0.445831	0.992885	2.25066
PA029	N	control	M	Tr	222	467.113	1025.14	852.218	6269.13	2976.03	764.176	3382.39	551.652	752.986	0.054331	0.191973	0.106209	0.051675	0.0452924	0.144515	1.76216	8.52851	11.0498	0.597657	0.170121	1.03194	1.62901	0.376394	4.45989	23.0601	62.8524	51.9587	3.32381e-06	0.806461	0.899347	0.714621	2.61442	4.05666	0.912093	0.0851592	1.51937	16.0325	76.0919	164.911	158.483	7.5359	0.378123	1.16151	2.19607
PA031	N	control	M	Tr	234	306.847	363.577	342.279	2869.64	1229.82	418.337	1373.27	258.655	369.286	0.223146	0.71328	0.219981	0.125232	0.157864	0.343994	3.49104	15.9422	16.1555	1.36707	0.251755	1.54866	3.11567	0.560992	4.63392	23.7545	67.9646	53.2696	1.39298	0.794049	0.711532	0.561383	2.37032	5.40897	1.87624	0.0899099	1.19865	10.6964	51.321	129.806	155.595	16.5998	0.299263	0.885925	2.435
PA032	N	control	M	Val	240	463.227	479.548	481.228	3271.08	1455.23	284.531	1577.05	253.17	269.005	0.280237	1.72194	1.19107	0.384974	0.601166	0.291318	5.63178	44.7209	65.3633	7.5833	0.634866	4.07758	8.38061	0.791517	7.57218	43.6785	178.862	157.887	16.6797	1.1991	1.3974	1.47152	3.85934	11.0967	3.04955	0.0939669	2.15562	20.3864	92.8632	224.501	265.454	64.9686	0.703432	1.76446	4.12193
PA036	N	control	M	Tr	464	329.549	508.783	475.326	3257.78	1350.64	264.587	1682.36	249.051	297.606	2.31451	9.12142	7.85174	0.76967	1.26681	1.60101	13.4711	67.866	137.254	25.3397	0.781219	4.51179	11.2412	1.65918	12.8138	64.2796	220.85	248.659	12.4662	1.2632	3.671	2.20566	4.7888	8.92196	3.59857	0.197156	4.86888	42.1108	180.519	295.965	305.801	46.0489	2.06012	2.36764	3.36484
PA039	N	control	M	Tr	467	469.149	448.931	715.547	4743.11	1954.65	758.983	2535.11	292.627	513.042	0.384615	1.37206	0.640869	0.173005	0.178997	0.689557	7.29874	31.9327	45.1781	2.60622	0.387684	2.25136	4.82861	1.24713	10.2496	45.6691	155.641	121.406	1.56746	1.45356	1.59217	1.33362	3.34042	7.89452	1.87835	0.229531	4.09102	31.4953	110.514	267.025	300.569	20.9536	0.810575	1.33466	2.61113
PA042	N	control	M	Tr	470	396.555	553.184	582.825	3307.82	1478.38	513.665	1766.53	252.15	392.642	1.41506	6.06456	4.70789	0.756445	1.10643	0.929708	10.3121	58.0932	101.715	11.9975	0.718913	4.09708	9.46236	1.25556	9.48756	48.6081	177.943	168.177	8.6258	1.26632	1.63402	1.47418	3.72017	9.44844	3.44905	0.329132	4.56305	23.9706	95.1764	236.107	272.89	39.2295	0.994373	1.57264	2.96229
PA045	N	control	M	Val	472	176.742	298.248	268.515	2495.64	955.132	210.749	1213.82	96.4914	284.436	0.0580456	0.337465	0.388612	0.0900309	0.158131	0.066795	1.2311	8.87436	17.03	3.17223	0.181642	1.58257	3.82364	0.159727	2.43255	18.3651	69.6804	70.0207	2.04578	0.7149	0.780499	0.48791	2.16631	4.7991	1.61801	0.0119868	0.350787	7.1194	42.2489	124.296	136.596	8.97182	0.138265	0.495899	1.48405
PA049	N	control	M	Tr	474	142.401	346.159	226.559	2689.35	1080.05	252.919	1349.58	103.867	405.865	0.0105331	0.0224091	0.00623514	0.0117841	0.00956058	0.02925	0.247046	1.10073	1.05786	0.000821247	0.0362453	0.119951	0.126911	0.079364	1.23899	6.79725	13.8203	8.6207	3.32381e-06	0.301839	0.178615	0.183828	0.689239	0.864454	0.0318795	0.0106549	0.206408	4.26365	27.0194	69.7231	53.0309	2.12277	0.140209	0.292103	0.747641
PA051	N	control	M	Tr	476	226.006	413.501	406.392	3260.47	1140.25	207.195	1436.54	311.123	324.86	2.8573	8.53914	6.64743	0.906868	1.48174	0.838066	10.5891	67.5157	144.322	30.4588	0.805734	5.00023	14.4601	1.20632	10.1997	53.8848	210.834	271.142	41.8623	0.966199	3.05885	2.38289	4.77304	10.8316	5.8698	0.18055	4.6127	39.0446	155.305	287.616	313.831	92.4437	2.46039	3.12962	4.97525
PA054	N	control	M	Tr	479	540.305	256.595	504.964	3988.23	1409.8	383.61	1902.03	196.338	294.601	0.0363349	0.143656	0.055851	0.0206849	0.00956058	0.101982	1.22408	5.99712	6.62776	0.000821247	0.0757811	0.332636	0.358603	0.187619	3.06	17.6874	45.4412	24.0315	3.32381e-06	0.746851	0.326634	0.248833	1.09687	2.09973	0.0105835	0.0106549	0.451303	8.39415	41.9476	117.906	123.736	0.17932	0.123907	0.331722	0.827383
PA056	N	control	M	Val	482	243.167	391.727	492.472	3194.77	1417.79	616.825	1702.21	258.998	508.588	0.331557	1.87378	1.02426	0.196183	0.226605	0.533202	5.50839	21.929	30.2636	2.64354	0.357832	2.18992	3.78273	0.662757	6.70323	31.7791	95.0942	73.3407	1.83451	0.864686	0.774489	0.966985	2.98558	5.438	1.72718	0.109115	1.8277	15.3975	69.1898	158.88	161.882	13.1602	0.322912	1.04336	2.02944
PA061	N	control	M	Tr	487	477.242	358.536	813.506	4446.5	1518.02	764.46	2104.65	317.923	466.742	0.719252	3.45813	2.82159	0.472438	0.884769	0.870379	9.66721	51.6606	94.5466	15.6641	0.648124	3.82513	9.60282	2.1018	13.1005	58.8102	176.953	187.633	11.626	1.14798	1.99619	1.44419	3.66227	8.00178	3.31796	0.330451	5.93331	34.4413	121.875	242.655	257.308	33.1349	0.71406	1.15746	2.36772
PA065	N	control	M	Tr	489	616.267	468.914	546.517	5337.35	2068.26	578.243	2723.86	299.332	760.878	0.100224	0.371952	0.15023	0.0409871	0.0219686	0.21107	2.93257	11.718	11.8181	0.110798	0.11258	0.563805	0.558409	0.367304	5.30272	28.0121	73.9731	43.6675	3.32381e-06	1.10122	0.58815	0.39711	1.49706	2.69832	0.157752	0.0739954	1.06608	14.5557	65.2067	157.611	165.56	5.48161	0.216358	0.564872	1.15602
PA069	N	control	M	Tr	493	463.693	307.35	727.133	4067.45	1980.55	631.853	2582.3	126.336	393.273	0.0686171	0.217679	0.0923971	0.0605786	0.0484044	0.157346	2.25174	10.8626	13.0819	0.238993	0.180781	1.03631	1.10553	0.357003	5.51816	32.4924	103.83	61.9701	3.32381e-06	1.41114	1.04919	0.908898	2.62854	5.46478	0.469532	0.0968875	1.7491	22.1507	94.0412	231.547	236.389	7.12666	0.535455	1.27975	2.28647
PA070	N	control	M	Val	494	236.354	293.631	348.825	3007.35	1079.85	511.773	1578.63	108.393	345.584	0.0783139	0.459993	1.14713	0.0609519	0.105591	0.165395	2.22302	11.675	16.6266	1.02956	0.1754	1.09629	1.59822	0.427005	4.78968	26.6565	78.4413	62.265	0.0224449	1.1219	1.25988	0.753911	2.46548	4.84123	0.880476	0.0968471	1.93897	18	79.7763	187.731	221.536	10.7092	0.46994	1.00601	2.19555
PA076	N	control	M	Tr	499	497.442	509.534	684.434	5691.42	1946.45	419.683	2613.99	303.231	553.996	0.361859	1.7054	1.11856	0.143348	0.148135	0.378366	6.03634	34.7104	61.3879	8.44214	0.314825	1.88596	4.59103	0.602272	8.49479	52.1029	198.979	206.403	6.62476	1.65696	2.74623	1.17457	2.95535	6.8173	2.03216	0.0872326	2.57856	33.8216	156.078	341.295	363.373	41.5736	0.882584	1.30517	2.43936
PA079	N	control	M	Tr	502	489.697	567.714	624.794	4200.18	1873.96	534.832	2459.48	328.405	466.643	1.23428	5.69487	4.56289	0.73203	1.1049	1.18641	12.3878	56.7727	96.501	10.8324	1.13207	5.60187	11.026	2.03488	14.4376	66.7121	208.428	169.053	8.82305	1.82943	2.88202	2.5807	6.2023	13.8412	5.20279	0.333757	5.77011	39.1533	153.649	323.408	341.627	47.1591	1.74071	3.01438	5.72799
PA081	N	control	M	Tr	504	426.831	522.075	718.641	3820.66	1631.69	834.423	1938.58	249.172	606.465	0.94365	3.06846	1.09451	0.423742	0.299324	2.11277	12.7283	32.2927	27.5867	1.15239	0.949353	3.40237	3.25501	3.67566	18.1392	56.3114	108.471	45.6129	0.19253	1.67892	1.16989	2.15565	5.10253	7.4415	1.23811	0.624657	6.87241	35.0113	105.619	204.825	183.001	6.49456	1.03329	2.23471	3.55589
PA083	N	control	M	Val	505	699.696	680.454	1037.59	6676.75	2523.14	1358.98	3171.51	218.606	789.835	0.760407	4.44584	2.73085	0.418768	0.89936	0.803321	10.0139	51.6101	92.1797	14.1343	0.53996	3.96056	11.3854	1.19097	9.80932	47.7957	187.371	213.025	11.1875	1.23035	1.94835	1.44735	4.08131	10.7922	4.51385	0.203092	3.82017	29.8741	117.852	293.664	356.497	52.6528	0.706131	1.37971	2.97647
PA085	N	control	M	Tr	507	511.875	487.09	334.551	5460.14	1782.1	1131.58	2086.72	250.538	593.373	0.405874	3.24433	2.81462	0.580529	1.21165	0.227962	5.63474	38.7089	80.8181	11.3785	0.484632	4.81188	13.7891	0.388958	5.2484	37.818	147.877	165.105	8.09607	0.924222	1.21249	1.01987	4.59995	12.6375	6.46498	0.0813201	1.17321	10.9694	74.5682	228.641	271.412	37.7995	0.401868	1.26962	4.22956
PA088	N	control	M	Tr	510	516.956	445.368	722.852	4845.7	2035.11	698.905	2761.82	194.065	509.568	0.258795	1.39433	1.0267	0.139269	0.147221	0.415578	5.40324	28.8081	44.5979	4.93384	0.245092	1.69618	3.7208	0.775916	6.59476	38.0052	136.288	131.673	6.02464	1.20523	1.47574	0.786251	2.66245	6.99149	2.07789	0.186734	3.16364	21.7447	92.5503	234.627	291.499	35.6619	0.732946	1.28072	2.97354
PA090	N	control	M	Tr	512	385.525	219.946	445.412	4062.65	1517.19	161.232	2289.87	142.907	282.696	1.61469	6.53576	3.55253	0.53387	0.741585	1.6762	16.1245	82.3419	139.532	29.2932	0.765147	4.31499	11.2825	1.40173	14.3659	80.0796	303.408	291.071	31.5363	1.63104	3.60173	2.43088	5.67559	14.169	5.2449	0.292825	5.83068	51.2978	232.574	486.068	513.706	84.5843	2.66732	3.49807	6.42148
PA093	N	control	M	Val	515	319.39	391.084	412.611	5097.71	1464.46	205.439	2113.59	90.9338	329.029	0.0493134	0.1238	0.0262569	0.0441891	0.00956058	0.104121	1.27865	7.29695	7.84983	0.259097	0.125435	0.570581	0.700042	0.170012	3.63466	27.8766	81.793	56.7868	3.32381e-06	1.11343	1.2313	0.736571	1.95195	3.10709	0.231249	0.0106549	0.810232	18.7542	107.21	231.624	212.228	7.28062	0.388254	0.848666	1.37195
PA094	N	control	M	Tr	516	584.678	542.107	698.977	5558.5	2069.72	476.909	2846.75	277.04	522.67	0.238606	0.916578	0.567615	0.148771	0.152601	0.28193	4.34333	23.1217	36.2689	4.43233	0.38769	2.76907	4.86823	0.561744	7.23772	47.2225	156.527	134.412	1.84011	1.40513	1.96281	1.27993	4.18509	7.74029	1.61199	0.107465	2.21964	26.3971	130.586	278.625	282.123	13.422	0.611233	1.5413	2.73787
PA097	N	control	M	Tr	518	711.289	826.079	857.947	6664.27	2912.09	767.27	3817.4	367.08	698.108	0.263624	1.35802	0.975432	0.185069	0.192759	0.403774	6.08355	30.8946	44.9093	3.99821	0.423851	2.40529	4.48508	0.731716	8.81998	49.7915	145.501	110.85	3.83334	1.2265	1.47571	1.23026	3.6481	7.57347	1.87771	0.11748	2.4989	24.8938	112.525	251.439	248.73	23.3525	0.755951	1.57006	2.8754
PA098	N	control	M	Tr	519	397.661	400.044	437.763	5090.93	1886.72	338.545	2691.87	99.2685	359.87	0.0473917	0.131764	0.0559477	0.0307876	0.0200771	0.0899274	1.33476	6.8222	7.64419	0.0430047	0.120619	0.633388	0.821266	0.17559	3.19985	21.2401	57.1289	37.7514	3.32381e-06	0.890594	0.557523	0.435939	1.78998	3.1286	0.368637	0.0106549	0.506507	10.1823	58.2518	147.737	134.828	5.72343	0.213427	0.57344	1.41742
PA099	N	control	M	Val	520	543.188	538.473	756.569	5716.06	2249.43	965.96	2944.76	241.609	758.71	0.0105331	0.0343509	0.00623514	0.0117841	0.00956058	0.0817651	0.434609	2.39966	2.31315	0.000821247	0.0613533	0.181153	0.165109	0.403097	2.4251	11.5876	21.5179	10.8005	3.32381e-06	0.399691	0.238395	0.238745	0.88723	1.31779	0.000464441	0.259873	2.11266	10.3403	38.4936	82.7959	90.2367	0.463329	0.263921	0.594278	1.14175
PA100	N	control	M	Tr	521	421.305	642.006	620.998	7136.27	2401.37	257.468	3605.51	354.133	515.523	0.106326	0.327632	0.0805642	0.0435326	0.0220266	0.272745	3.0185	13.8793	13.3658	0.63025	0.138698	0.720892	1.09638	0.355383	7.38238	38.7821	88.2131	71.1241	3.32381e-06	1.10507	1.51868	0.963011	2.52658	3.15231	0.449299	0.0287431	1.08214	21.8566	140.144	251.694	204.349	9.58569	0.494461	1.16162	1.75291
PA101	N	control	M	Tr	522	1373.04	401.799	1097.95	4867.84	2341.4	778.447	2811.44	310.76	452.186	0.640077	4.9146	2.78472	0.472377	0.415169	0.380508	9.45019	75.6223	88.5757	5.04815	0.627688	3.82971	5.42357	0.875748	9.12757	65.495	248.238	155.884	3.58227	1.54758	0.965101	0.683946	2.85826	9.40436	1.35971	0.1423	1.94086	18.3718	78.6757	235.803	349.072	24.5279	0.451109	1.1813	3.63244
PA102	N	control	M	Tr	523	392.749	590.019	516.902	6033.58	1959.68	208.462	2563.4	238.889	350.109	0.34551	1.86398	1.20655	0.206955	0.275037	0.305371	4.93381	27.3589	47.9176	7.63197	0.331115	2.4982	6.52036	0.367036	6.23858	38.7686	126.292	134.633	9.43501	0.956519	1.64801	1.17166	3.5954	7.75531	3.55861	0.0106549	0.684429	15.3326	106.106	242.361	245.61	38.6506	0.674847	1.47169	3.22376
PA104	N	control	M	Val	525	708.5	282.82	764.121	5567.59	1619.15	251.375	2519.89	358.248	421.608	0.807998	2.67646	1.02095	0.426839	0.408286	1.10822	13.2781	53.121	61.0332	6.34451	1.05463	5.2292	6.74187	1.59463	17.1593	89.4379	233.012	145.553	3.73417	1.87685	2.87461	2.6088	6.86423	10.3834	2.40181	0.256682	5.82175	50.0366	207.259	358.58	278.71	19.4501	1.57674	2.92296	3.95804
PA108	N	control	M	Tr	529	711.333	507.51	761.025	5862.13	2182.48	567.061	2909.84	267.805	443.501	0.0902383	0.312976	0.198078	0.0708889	0.045964	0.1201	2.23667	15.8837	24.6491	1.81661	0.170203	0.967898	2.03377	0.203491	3.6406	28.6175	109.318	95.4553	3.68347	1.26943	1.36693	0.677129	2.11412	5.67816	1.25772	0.0106549	0.690942	12.6911	75.1781	223.539	266.494	27.9057	0.708166	1.15895	2.62819
PA111	N	control	M	Tr	532	674.838	484.761	779.928	6196.76	2240.83	742.758	2864.34	336.102	611.546	0.9849	3.98773	1.93167	0.407486	0.357117	1.30875	10.5026	39.4717	47.7959	5.35993	0.570553	3.10368	4.77912	1.41475	11.6916	48.4452	126.209	85.6038	3.74578	1.3127	1.12907	1.28094	3.51405	6.81564	1.86412	0.169197	2.62351	22.7681	88.4571	190.429	178.535	15.8744	0.571871	1.22389	2.40923
PA112	N	control	M	Tr	533	1006.25	757.867	1786.65	9825.64	3344.33	1619.52	5184.72	489.245	882.41	1.38949	5.56704	2.39404	0.383379	0.335595	2.35029	13.4774	35.0595	35.5316	2.4031	0.555339	2.48473	2.97831	2.5722	14.1293	45.6342	86.4064	48.2526	1.04824	1.03858	0.755357	1.1321	2.99645	4.29751	0.901656	0.310197	4.13023	25.2683	80.7443	144.539	115.542	6.98747	0.51966	1.05839	1.55499
PA113	N	control	M	Val	534	303.453	275.566	194.245	5205.01	1321.59	168.319	2233.45	75.5013	337.991	0.0105331	0.221665	0.273712	0.0444457	0.0463839	0.0767501	1.67548	9.93231	11.2877	0.179816	0.163455	0.87479	0.923824	0.154914	4.34865	34.148	84.3739	51.3969	3.32381e-06	1.13056	1.0179	0.789315	2.55368	4.07764	0.318485	0.0106549	0.459951	13.4992	93.7229	220.094	188.718	7.79977	0.322717	0.880676	2.04029
PA115	N	control	M	Tr	536	618.615	560.579	829.439	6802.45	2629.57	794.832	3769.05	282.417	426.76	0.625999	2.76895	1.33903	0.474763	0.694834	0.811135	8.74543	31.8266	44.6094	3.61788	0.547836	3.57714	6.66386	1.0949	8.89658	35.1087	91.9216	71.4863	2.86874	1.05341	0.856881	0.951786	3.50704	7.36397	2.6115	0.0896327	1.47798	15.1989	59.7463	143.32	149.097	12.5043	0.388289	0.934121	2.25496
PA117	N	control	M	Tr	538	769.824	329.737	794.74	5152.2	2115.95	746.009	3022.1	233.736	381.623	0.110087	0.433061	0.293147	0.0998549	0.0600123	0.19874	3.20512	17.4918	23.2491	0.603581	0.284115	1.58721	2.27369	0.547087	6.93333	36.687	120.654	78.2649	3.32381e-06	1.64874	1.23106	0.838899	2.8771	6.72588	1.14358	0.126587	2.12411	21.883	85.7375	220.632	250.78	12.0388	0.553441	1.16949	2.67938
PA118	N	control	M	Tr	539	1164.14	732.133	1538.77	7568.81	3099.7	1499.3	3928.42	419.377	640.144	0.162977	0.83018	0.646685	0.153414	0.139204	0.272467	5.44392	33.0718	48.5839	2.67109	0.461271	2.85293	4.74581	0.754779	9.65933	55.6138	196.619	146.027	0.884335	2.11193	2.36744	1.52429	4.441	10.0206	1.71732	0.155684	3.40947	33.7454	145.29	340.797	380.122	19.1865	1.10728	1.89005	3.76607
PA120	N	control	M	Val	541	523.561	626.01	873.319	6993.03	2604.72	600.548	3593.3	212.221	582.995	1.48848	2.78363	0.867662	0.215416	0.178082	2.50404	13.8822	41.0196	46.6866	4.33067	0.54382	2.43783	5.11894	2.12058	14.6468	59.2836	169.856	157.469	4.65167	1.80623	3.07956	2.11555	4.44859	9.3992	2.29532	0.362769	7.16185	47.9434	166.606	362.865	390.018	32.0539	2.13329	2.28069	4.36832
PA121	N	control	M	Tr	542	753.779	354.042	1130.7	4746.98	1900.51	519.445	2487.81	230.348	354.316	0.989217	4.84666	3.41171	0.545752	0.670635	1.26564	13.792	62.489	96.289	9.86046	0.853148	4.85782	8.36609	2.59497	18.2225	80.4042	226.044	177.079	4.75961	1.97809	2.78017	1.87842	5.43083	9.56138	2.81582	0.352863	7.54964	49.5488	168.089	314.257	300.704	23.0432	1.12879	1.94971	3.26941
PA123	N	control	M	Tr	544	1045.86	724.604	1049.14	8008.5	3125.29	2427.4	4070.97	419.157	1760.31	0.201485	1.02201	1.08372	0.176945	0.188448	0.278388	5.46217	32.769	60.7485	5.41079	0.418811	2.45086	4.08724	0.841746	9.46299	52.953	205.867	164.729	5.74892	2.18902	2.80899	1.35083	3.85465	9.08108	2.59882	0.348545	5.65957	37.829	154.166	372.85	418.047	48.7917	1.41945	2.1607	3.8429
PA124	N	control	M	Tr	545	2069.32	669.199	1934.13	8707.64	4003.16	1340.12	5396.84	764.299	615.964	2.28671	18.9398	24.2949	1.94402	3.73905	1.03673	21.9497	218.55	473.721	101.658	1.42569	8.51439	26.0074	2.98507	27.0091	150.971	626.685	630.815	76.505	2.81113	4.59258	2.9476	7.49165	18.8671	7.48804	0.700932	14.3078	90.8025	355.045	734.803	804.625	161.525	3.08931	3.41403	6.71798
PA125	N	control	M	Val	546	1653.58	824.07	1328.64	10866.5	3911.01	1576.8	5345.39	857.406	362.241	5.85024	29.3722	27.6867	4.7595	10.2583	1.82567	27.9858	247.872	572.531	156.32	2.60376	18.2356	62.7825	7.65451	30.7432	158.642	725.831	852.339	157.489	2.82283	5.57164	4.67414	14.4034	41.6395	28.0322	5.327	39.8942	109.026	335.712	834.714	1045.85	324.423	9.19578	8.46988	19.0384
PA126	N	control	M	Tr	547	557.219	542.578	819.968	7325.79	2683.1	712.155	3692.07	420.993	562.574	0.0470464	0.118327	0.0555555	0.0773719	0.0606829	0.102779	1.37062	8.01262	10.5858	0.0337261	0.155767	0.717787	0.711757	0.271554	4.33006	26.8937	84.851	56.8021	3.32381e-06	1.32164	1.07359	0.6231	2.07146	4.07643	0.291747	0.073689	1.17928	17.874	81.6206	215.586	235.493	10.7361	0.546242	1.11605	2.00067
DV157	N	control	M	Tr	2	355.665	531.198	465.627	3608.21	1629.45	1357.86	1672.99	115.391	746.781	0.0105331	0.0737661	0.0485829	0.028465	0.0332168	0.0334098	0.455682	3.71511	6.52654	0.698704	0.105852	0.410337	0.541779	0.259138	1.94831	13.9922	47.3561	36.3407	1.04617	0.842657	0.730319	0.410087	1.33943	3.12335	0.332833	0.146617	2.19599	10.1884	45.4569	138.326	165.71	11.3352	0.386405	0.629945	1.63222
DV167	N	control	M	Tr	82	268.144	382.074	347.336	2511.51	1382.19	354.429	1521.88	215.562	340.597	0.112417	0.389058	0.244344	0.107764	0.109398	0.190392	2.54497	13.7822	16.996	1.02089	0.220872	1.29266	2.02753	0.377616	4.287	27.0131	88.1891	64.1003	1.77873	1.02385	1.13202	0.873033	2.34287	5.26005	1.21455	0.0972739	1.47338	13.9101	70.85	172.343	196.507	21.9347	0.560027	1.37384	2.72647
DV169	N	control	M	Val	98	226.841	697.978	402.66	4432.67	2066.16	360.37	2377.71	298.234	739.951	0.260944	0.587807	0.085093	0.0374323	0.0229573	1.13822	2.82154	7.13525	7.51612	0.891933	0.142763	0.711045	0.975752	0.439162	3.98673	24.3667	70.6756	57.0156	3.32381e-06	1.00673	1.49408	0.822095	1.93303	2.53807	0.399818	0.0636924	1.63941	20.4873	99.7047	170.708	143.421	5.08357	0.420658	0.831854	1.29374
DV170	N	control	M	Tr	106	161.102	363.482	398.233	3043.07	1164.42	220.386	1473.66	157.499	235.485	0.266235	0.63069	0.138085	0.174768	0.131864	0.733633	5.44405	16.0783	12.2951	0.293187	0.428823	1.96882	2.41043	1.17329	8.79575	34.1466	62.2295	35.3217	0.0404945	0.87658	1.03824	1.46926	3.68424	4.71013	0.831429	0.140312	2.59639	22.1374	93.7515	159.463	135.601	5.18034	0.725687	1.96374	2.69515
DV172	N	control	M	Tr	122	720.313	619.632	614.869	4151.8	2100.27	481.94	2527.1	471.824	649.925	0.183867	0.740807	0.361083	0.126208	0.125234	0.261812	3.72922	19.4052	22.5351	2.2	0.271909	1.434	2.10006	0.529005	6.06177	35.347	95.5119	64.9946	1.91287	1.14256	0.898755	0.575688	2.03544	3.49106	0.725018	0.0920488	1.53207	13.9763	62.6631	137.67	135.401	10.2771	0.287849	0.700985	1.17911
DV174	N	control	M	Tr	138	391.342	338.873	370.962	2826.73	1128	238.814	1367.16	211.919	294.34	0.220942	0.917793	0.37277	0.141968	0.193203	0.332009	3.8588	19.2704	21.5343	2.84018	0.249981	1.6327	2.8606	0.52098	4.91679	26.4632	77.7625	76.2954	2.52022	0.864537	0.975131	0.486087	2.14179	3.91934	1.38372	0.0990622	1.31636	10.211	47.7317	120.624	135.061	15.1484	0.301329	0.745988	1.48205
DV178	N	control	M	Val	170	899.693	859.417	1350.37	6179.39	2670.4	1289.72	3330.13	431.902	541.62	0.808889	4.64423	4.1635	0.540378	0.985729	0.9068	9.5976	44.7769	90.6284	14.2456	0.511921	3.79331	8.22421	1.80299	11.0777	44.9944	148.817	154.905	12.1238	1.31606	1.40017	0.783439	3.29098	7.19142	3.88396	0.166142	3.18846	22.5166	81.9307	184.073	235.867	35.5194	0.437017	0.871423	2.05471
DV179	N	control	M	Tr	178	166.323	268.484	281.465	2080.14	1036.65	387.92	1223.91	105.077	241.472	0.0329083	0.0675571	0.021573	0.0117841	0.00956058	0.106396	0.858618	3.87436	3.45338	0.0230289	0.052218	0.226905	0.248243	0.284388	2.46213	12.603	31.8699	22.8188	3.32381e-06	0.542251	0.513586	0.17826	1.04067	2.09638	0.223558	0.105007	1.17693	9.98469	41.9928	103.374	137.261	6.8595	0.291128	0.855681	1.89106
DV184	N	control	M	Tr	212	178.006	466.707	336.616	2879.97	1264.04	262.557	1511.39	210.921	322.095	0.365081	0.67135	0.192885	0.0643806	0.0576589	0.507866	3.03033	10.3332	12.8251	1.5052	0.137665	0.777661	1.57416	0.484413	4.41113	22.0196	63.9853	60.5294	2.75906	0.806045	0.939464	0.483879	1.9057	3.57691	0.930602	0.0424507	1.10842	14.2204	64.5883	153.028	166.89	17.8181	0.334012	0.808581	1.69737
DV187	N	control	M	Tr	230	465.029	442.888	297.274	3293.48	1152.41	149.739	1395.89	334.859	419.374	0.0779175	0.267146	0.109297	0.0839437	0.0825541	0.148567	2.3773	11.0199	11.2066	0.497543	0.231324	1.27334	1.55961	0.290588	4.91496	28.91	71.678	42.3266	3.32381e-06	0.97277	0.614462	0.561079	2.37806	3.82393	0.649902	0.0321885	0.677061	11.716	65.7883	149.612	131.924	5.52701	0.202936	0.863157	1.82905
DV188	N	control	M	Val	236	552.143	1032.04	710.458	5315.55	2714.58	796.895	3070.28	376.709	866.179	0.0838868	0.388019	0.272445	0.0813418	0.109863	0.138199	2.00322	12.0134	15.9464	1.32236	0.159908	1.12151	2.35353	0.28648	3.22155	19.6318	63.5188	55.5374	1.70753	0.783549	0.75659	0.28918	1.67826	4.18489	1.10894	0.039708	0.670776	8.03672	40.8092	117.169	150.214	14.5857	0.221047	0.525152	1.56858
DV189	N	control	M	Tr	242	333.754	681.647	378.842	4009.89	1794.68	288.061	2155.31	318.078	548.424	0.0195309	0.0628932	0.0225307	0.0192677	0.0112975	0.0525247	0.569393	3.4271	3.92694	0.167963	0.050911	0.312977	0.48031	0.0907933	1.39621	11.4924	34.2771	28.6816	0.0372111	0.522557	0.559172	0.165348	1.09361	2.32938	0.35386	0.0141442	0.27775	5.11818	36.1876	103.25	118.33	7.583	0.180652	0.440058	1.33746
DV193	N	control	M	Tr	263	1046.43	744.172	1165.79	6960.52	2712.81	958.321	3697.67	621.585	647.965	0.211823	1.66848	1.72425	0.148559	0.243372	0.293281	4.60804	22.4076	42.0931	7.87123	0.254587	1.71587	3.22563	0.452353	6.42122	35.5163	119.627	110.026	4.83745	1.12684	1.21404	0.633883	2.63075	5.35849	2.32115	0.0658463	1.35665	16.794	83.7013	201.816	200.123	29.7284	0.424306	0.960642	2.11251
DV194	N	control	M	Tr	268	585.821	1046.86	807.716	6139.38	2908.41	1597.36	3077.03	536.654	1263.51	0.170052	0.451502	0.232014	0.0924858	0.0796952	0.348593	3.76011	15.8078	18.0405	2.05098	0.36118	1.82197	2.63305	1.00992	8.47176	41.6003	95.9852	78.1021	3.32283	1.12965	1.52541	1.53619	3.93568	5.33292	1.24758	0.245644	3.83022	29.8733	134.047	221.684	195.201	17.6643	0.786579	2.00989	3.00654
DV195	N	control	M	Val	273	394.225	400.981	671.422	4217.11	1678.01	596.893	2151.78	194.698	424.306	0.0617762	0.215731	0.148799	0.0556	0.0410058	0.128719	1.99965	10.5704	14.7968	0.5467	0.156491	0.902632	1.46545	0.301663	4.62468	26.566	77.2348	55.277	0.728583	0.954246	0.759045	0.604539	2.34852	4.87015	1.1087	0.0557611	1.11386	14.5303	69.7714	177.489	181.46	14.7456	0.358094	1.10385	2.58426
DV198	N	control	M	Tr	285	446.322	560.342	648.393	6818.61	2118.17	398.176	2910.9	267.912	754.749	0.452077	2.66877	1.56963	0.210599	0.258955	0.732581	7.11328	27.6221	35.2706	2.29427	0.32438	2.08846	4.02901	0.646365	7.18679	36.9783	90.9603	70.114	1.17505	1.01943	0.778924	0.820279	3.00132	5.57873	1.34994	0.0587315	1.02058	14.429	75.0874	175.738	169.608	11.855	0.287531	0.826411	2.15164
DV199	N	control	M	Tr	289	318.931	398.718	525.352	5038.09	1487.89	210.682	2182.8	124.922	383.26	0.078294	0.182824	0.0635032	0.0435245	0.0218705	0.214823	2.52218	9.02254	7.84469	0.0110493	0.170041	0.699044	0.67598	0.485998	6.47364	30.6993	62.1836	37.3922	3.32381e-06	0.924678	0.656205	0.620517	2.09546	2.6263	0.129097	0.0660936	1.48115	19.1461	86.0759	171.672	139.79	4.04999	0.275957	0.853156	1.45428
DV200	N	control	M	Tr	293	555.568	393.451	888.528	5335.7	2110	912.29	2955.71	185.146	697.162	0.25413	0.79803	0.320591	0.059238	0.0330392	0.671532	5.78613	19.6724	20.9977	1.17864	0.1968	0.683854	0.820477	0.910669	9.85058	47.5805	114.681	72.6737	2.11044	1.51023	1.34067	1.02609	2.19476	3.56031	0.498376	0.183634	3.56398	32.3517	137.59	268.886	237.895	21.3248	0.69008	1.31114	2.0554
DV202	N	control	M	Val	301	1064.35	859.018	1024.67	6658.64	2891.43	1003.91	3540.02	604.124	538.869	0.663221	6.18382	9.55309	0.182955	0.489975	0.710915	9.28135	51.4982	115.88	30.9284	0.353642	1.73065	3.60833	1.58828	13.6033	66.0047	233.239	244.56	9.97368	1.93141	2.96483	1.3014	2.84124	5.65484	1.56148	0.261892	5.30492	42.8862	165.591	347.191	394.911	50.9309	1.60827	1.66564	2.46572
DV203	N	control	M	Tr	305	421.33	492.425	470.315	5281.91	1608.25	234.47	2039.7	180.966	419.049	0.245074	1.86288	1.23386	0.0825154	0.101325	0.562711	5.155	17.4779	22.3805	1.9347	0.14383	0.849219	1.41039	0.537812	6.11205	28.5798	70.4381	53.197	0.278556	0.894778	0.663174	0.393378	1.77847	2.98917	0.380445	0.0431368	0.89078	13.3224	64.2715	154.361	154.414	6.20072	0.172416	0.510635	1.19095
DV204	N	control	M	Tr	309	1956.71	1240.22	1468.5	9827.84	3823.13	1668.63	4778.91	636.745	1617.24	0.151642	1.44417	2.06593	0.208815	0.354307	0.145528	4.19851	28.9144	66.3803	19.207	0.421267	2.87987	5.50431	0.2811	6.51303	47.6712	189.675	179	9.81382	1.58101	1.66728	1.17561	3.83619	7.69504	2.38284	0.0535926	1.25288	19.4698	111.625	279.285	297.317	28.5726	0.493429	1.54205	2.70804
DV205	N	control	M	Tr	313	240.904	353.887	343.918	4038.05	1439.64	129.746	2103.15	119.325	200.453	0.155467	0.925293	1.61639	0.0553863	0.146965	0.105513	1.66346	13.4598	46.7716	31.0633	0.0831403	0.645867	2.16202	0.20667	3.25651	20.2741	93.0683	148.392	23.7933	0.86892	1.4851	0.225517	1.06207	2.81306	2.44253	0.0106549	0.397646	7.78512	43.6525	131.517	181.852	70.0183	0.603692	0.647732	1.53889
DV206	N	control	M	Val	317	1034.32	1017.72	1472.37	7131.25	3882.7	1277.72	4636.53	523.102	1127.79	0.214068	1.68694	1.80736	0.742815	0.752109	0.31461	4.52987	20.7237	32.4491	3.80246	0.280376	1.75019	2.12611	0.59322	5.95425	29.3158	97.952	74.7716	0.682916	1.05809	0.76014	0.401367	1.73173	3.7712	0.687445	0.158715	2.35383	17.7268	71.8438	182.975	231.904	12.1096	0.321726	0.760367	1.35582
DV207	N	control	M	Tr	321	342.743	413.605	401.386	4688.33	1760.31	596.014	2337.66	102.22	552.438	0.0760047	0.214895	0.0715607	0.0486863	0.0212513	0.264444	3.16764	10.392	9.19776	0.221973	0.188995	0.651472	0.393682	0.478479	10.5264	47.6584	92.8958	43.42	3.32381e-06	1.40831	1.44302	1.55572	3.32767	3.42618	0.0581063	0.105988	2.64626	37.1872	189.182	312.1	230.096	6.36511	1.19126	2.42436	2.40991
DV208	N	control	M	Tr	325	632.881	740.862	786.542	6082.8	2544.4	413.247	3108.86	397.566	820.373	0.494871	2.05363	1.06937	0.0841847	0.0737644	1.36592	8.13752	24.9458	30.7694	2.17619	0.198058	0.879511	1.72627	0.879231	8.78819	37.9388	115.871	96.96	2.99337	1.22576	1.44404	1.05289	2.55507	5.33066	1.16134	0.156314	3.17099	29.4344	117.491	274.258	304.483	33.0919	0.8785	1.53632	2.81238
DV210	N	control	M	Tr	333	1340.41	1058.31	1112.05	8364.95	4389.89	1417.6	5405.62	762.645	1533.93	0.079092	0.454313	0.421829	0.091621	0.0887925	0.134201	2.71314	18.28	33.3225	5.5777	0.203006	1.60409	2.62561	0.298985	4.80058	33.8811	131.358	122.548	11.2739	1.065	1.30784	0.621935	2.68316	6.44211	2.15604	0.0779565	1.24237	15.0954	79.3703	217.365	287.596	41.557	0.476394	1.25425	3.14309
DV212	N	control	M	Val	341	586.451	518.011	581.438	4978.7	1978.16	421.326	2595.56	385.642	489.035	0.159706	0.463015	0.259448	0.0940944	0.0776175	0.38219	4.27029	18.4236	21.3233	1.24013	0.24275	1.23983	2.14045	0.782896	7.93326	40.775	122.014	91.0356	1.82169	1.33737	1.63174	1.42296	3.28508	7.13638	1.17595	0.182071	3.64506	32.4487	129.621	303.847	324.475	26.5398	1.22451	2.12482	3.88843
DV215	N	control	M	Tr	353	937.654	354.059	910.969	4607.88	1852.62	535.597	2176.73	217.907	366.583	0.153263	0.916139	1.03667	0.102989	0.128338	0.16717	3.00174	19.3692	30.147	5.22454	0.156299	1.04793	2.25384	0.2676	4.70169	30.4687	122.881	92.0439	3.97177	1.28003	0.992117	0.701005	2.24534	6.78705	1.44571	0.0227028	0.927657	15.6703	75.3752	236.515	300.861	25.3255	0.534859	1.57254	4.0285
DV216	N	control	M	Tr	357	246.252	297.462	550.429	3727.53	1389.43	385.899	1886.63	152.463	309.218	0.232467	1.22757	0.659213	0.189724	0.180019	0.583376	6.28466	20.4656	23.6096	1.06472	0.458019	2.29748	2.88212	1.07421	10.5608	42.1714	87.1372	49.1528	0.0291743	1.07614	0.804446	1.50942	4.55517	6.37434	1.09044	0.168778	2.9534	24.9508	102.077	208.682	173.001	5.41618	0.648852	1.95158	3.01588
DV217	N	control	M	Tr	361	222.938	385.212	494.047	3893.33	1472.73	421.299	1948.67	77.7346	376.243	0.106992	0.381368	0.260479	0.0512576	0.0419288	0.389083	3.65215	11.0388	14.5862	0.28265	0.144947	0.542636	0.580643	1.05348	8.89974	31.0839	67.1535	42.113	3.32381e-06	1.00049	0.768873	0.750776	2.2177	2.71779	0.137806	0.182376	3.46978	26.3828	93.9241	187.663	171.03	3.17088	0.511184	1.16161	1.47426
ExP01	N	control	M	Val	6	744.439	801.946	922.465	5118.1	2396.91	1377.6	2903.83	376.205	874.321	0.342434	2.03976	1.81292	0.397765	0.646249	0.50329	5.87142	32.6525	55.6724	6.54331	0.622474	3.83645	8.18572	2.22629	9.16371	43.3565	134.882	124.447	4.12023	1.50848	1.84368	1.30578	4.37553	9.69201	3.44374	1.36352	10.8956	26.579	84.8642	206.382	237.144	23.6658	1.46318	1.66282	3.3391
ExP02	N	control	M	Val	14	658.432	553.095	725.426	3877.57	1691.79	453.236	2111.62	185.031	383.968	0.416033	1.65604	1.40949	0.189884	0.282722	0.375221	3.66517	17.4938	29.6453	5.366	0.279268	1.81597	3.65978	0.694943	5.17811	25.2526	80.9646	75.4728	4.71987	1.02693	1.0371	0.522235	2.20733	5.46657	2.03104	0.117873	1.64832	12.0285	46.4813	124.716	155.015	19.9505	0.448381	0.694786	1.92275
ExP06	N	control	M	Val	46	294.976	563.171	465.464	3186.95	1492.02	648.694	1563.41	229.378	555.073	0.60562	2.12742	0.848093	0.243783	0.219666	1.2641	8.91589	26.7064	22.228	0.45283	0.395541	1.77005	2.20119	1.22627	8.09114	35.5279	77.816	41.5462	0.0471303	1.07665	0.770815	1.0761	3.03925	4.78397	0.725146	0.367837	2.92655	16.0682	70.3051	155.557	154.891	5.93661	0.564771	1.3566	2.33004
ExP07	N	control	M	Val	54	167.175	497.002	347.039	2986.94	1452.77	343.283	1486.71	236.627	268.692	5.00519	9.9716	5.40483	1.36245	2.17903	2.56172	17.2654	67.6689	90.5147	20.1429	1.01072	5.55258	15.0984	1.88401	11.3887	54.4446	180.566	194.189	21.6527	1.2973	3.05436	2.40904	5.71233	12.5898	5.99248	0.363164	4.89995	35.444	152.562	276.334	278.434	66.3901	2.06194	3.41345	5.54371
ExP08	N	control	M	Val	62	485.246	536.37	707.191	3570.85	1524.23	404.899	1883.62	193.088	262.526	0.216225	1.22887	0.781548	0.234868	0.33217	0.336167	3.87798	16.7451	20.7569	1.82445	0.301569	1.94176	3.07342	0.466304	5.35459	30.5329	84.882	55.887	0.500675	1.18992	0.866209	0.689712	2.51862	4.98403	1.03484	0.0517609	0.999966	11.9038	59.1969	152.121	149.795	5.92943	0.342292	0.77989	1.80634
ExP09	N	control	M	Val	70	685.912	797.492	719.97	4843.93	2070.18	711.458	2417.77	357.3	763.458	0.117315	0.528175	0.284531	0.139705	0.133687	0.202731	3.56937	15.8376	18.2059	0.99044	0.39939	2.36416	3.40728	0.328752	5.64167	35.594	94.0525	57.2105	0.588781	1.32757	1.05377	1.35159	3.97576	6.83324	1.45007	0.0313282	0.828048	14.6676	86.4734	207.867	187.801	9.09445	0.495263	1.54006	3.06934
ExP11	N	control	M	Val	86	553.816	713.54	655.203	5102.98	2227.45	1602.59	2347.81	227.968	1179.08	1.17071	5.06053	9.55483	0.674125	1.43549	1.50524	7.36332	39.7365	69.2991	17.793	0.88707	4.36096	7.06658	5.44108	13.2245	42.8028	147.798	138.434	11.8794	1.25079	1.8685	1.46939	3.5124	8.30706	2.90494	3.01471	15.0795	33.8431	76.7299	172.002	241.04	37.2782	1.66758	1.54592	2.9197
ExP12	N	control	M	Val	94	649.978	868.058	823.113	4443.4	2174.93	780.7	2360.12	415.131	548.092	1.51701	6.67902	5.33915	1.37967	2.3657	0.863328	10.7207	79.562	155.698	44.9681	1.15798	6.76094	19.7304	1.65716	12.8193	67.1297	262.145	291.968	53.2308	1.56619	3.19551	2.55588	5.99443	15.1833	8.92468	0.394437	6.07498	40.7054	158.422	303.543	352.718	127.858	2.61957	3.09466	5.55315
ExP13	N	control	M	Val	102	320.058	777.945	579.338	4548.53	2132.03	460.728	2528.59	286.544	610.161	0.117934	0.573809	0.401966	0.140876	0.230785	0.179515	2.77874	18.0387	28.5535	3.88022	0.258451	1.69586	3.61173	0.33242	4.4383	30.1795	113.257	124.234	4.64812	1.0012	2.00085	1.05865	2.76026	6.18946	2.04631	0.0590262	1.31887	16.401	90.2685	196.23	216.702	33.8873	0.830507	1.74745	3.03483
ExP16	N	control	M	Val	126	571.769	369.156	462.703	2878.29	1315.12	262.096	1593.26	162.083	229.036	1.08087	3.86004	1.91986	0.416819	0.717158	0.678899	6.45861	34.4024	48.3517	9.45022	0.357076	2.21613	5.03097	0.89114	6.03098	30.389	103.975	92.4148	7.33375	0.926913	0.731612	0.291162	1.52257	4.21596	2.17651	0.0912193	1.31774	9.23371	34.2693	94.1173	123.733	21.2234	0.205559	0.34752	1.08596
ExP17	N	control	M	Val	134	485.739	731.116	718.952	4049.92	1701.38	895.676	1777.3	363.913	375.166	1.8173	6.5314	2.51421	0.387944	0.60166	1.76533	10.8275	44.5344	56.1329	12.6641	0.295689	1.99014	5.62411	1.43054	5.93038	26.8734	96.7312	125.293	14.0931	0.739176	1.17329	0.612319	1.81433	4.20528	2.36585	0.224564	2.42321	12.3845	53.1554	128.403	161.58	41.3125	0.375743	0.522044	1.26566
ExP18	N	control	M	Val	142	257.949	782.216	469.731	3939.36	1919.62	401.794	2101.37	420.475	533.312	0.372765	1.13892	0.506698	0.126673	0.199085	0.335508	4.1438	21.2271	30.0165	5.53143	0.245081	1.47317	3.47089	0.418844	5.02416	29.1832	105.772	120.632	11.8485	0.830779	1.82987	1.05845	2.54385	5.27939	2.09661	0.0560617	1.30499	15.6271	82.5877	192.246	220.149	51.6421	0.994755	1.58836	2.55209
DV218P	T	breast	F	Val	3	180.143	150.576	261.977	1832.49	650.868	103.431	812.899	58.3086	101.184	0.0664179	0.192494	0.152212	0.0403922	0.0344827	0.116864	1.07326	6.00953	8.59889	0.988528	0.0677152	0.303692	0.438508	0.266	2.61707	14.7412	38.7269	30.4076	0.969216	0.698038	0.620899	0.110858	0.649889	1.25374	0.229832	0.0500767	0.671653	6.93255	32.0905	79.0934	87.4117	6.35205	0.166834	0.271822	0.642459
DV219P	T	breast	F	Tr	11	60.7216	95.9491	123.896	1319.07	572.922	85.9598	738.692	44.6308	78.2979	0.213709	0.640208	0.311256	0.609616	0.945007	0.322708	3.07517	13.8913	13.7243	1.22562	0.37724	2.78656	3.91873	0.590322	4.74603	25.1836	71.6231	47.4874	0.70432	1.01345	1.01153	0.770641	2.67631	5.50597	1.34498	0.116985	1.69478	16.521	79.0924	173.017	198.196	14.0747	0.773407	1.42233	2.39294
DV220P	T	breast	F	Tr	19	376.493	316.766	311.492	2190.3	1151.02	273.051	1354.75	127.45	313.562	0.215793	0.757957	0.328881	0.194341	0.250751	0.261858	3.57632	21.9336	25.9005	2.59981	0.43921	2.4806	4.32228	0.477862	5.60046	39.6487	128.335	102.098	2.65406	1.32385	1.63727	1.31534	3.66312	7.89897	2.03624	0.115646	1.84683	17.9959	98.8352	202.127	211.967	28.849	0.727928	1.77554	3.37767
DV221P	T	breast	F	Tr	27	612.965	950.741	887.54	5397.31	2629.55	1117.07	3178.76	348.806	796.394	2.79817	8.00894	3.16723	0.660306	0.792303	4.26722	26.2061	90.6778	102.704	7.6033	1.48369	6.36638	10.2029	5.11389	27.1935	115.17	326.606	260.048	1.24655	3.40762	6.56076	4.36274	8.6509	15.5898	3.1366	1.91068	20.3465	106.69	339.482	525.492	515.151	40.3748	4.08143	4.81575	6.34715
DV222P	T	breast	F	Val	35	144.139	116.319	168.088	1618.23	599.807	42.2054	732.865	59.5113	105.417	0.0399284	0.100472	0.0303898	0.0528218	0.0567852	0.0817382	0.885349	3.97406	2.51114	0.080176	0.122283	0.588576	0.532759	0.217447	2.36943	13.5284	27.8737	9.87637	3.32381e-06	0.619422	0.211792	0.321352	1.43396	2.53171	0.229007	0.0250502	0.517441	6.14297	31.7027	79.383	82.6092	1.43116	0.204791	0.710778	1.85248
DV223P	T	breast	F	Tr	43	619.876	605.867	910.748	3787.16	1661.26	492.837	2008.72	289.689	350.881	2.8205	10.374	9.27624	1.72275	2.49046	2.78663	18.5839	85.6549	144.441	19.4358	1.70282	7.50187	15.8331	4.07922	21.0728	80.8007	240.148	200.005	10.1702	2.0688	3.01322	2.88255	6.49671	14.7757	5.68205	0.705141	9.37739	50.5403	159.473	296.083	316.539	38.8266	1.88256	2.70717	4.88845
DV224P	T	breast	F	Tr	51	657.465	650.654	761.195	4327.42	1973.26	690.705	2453.43	423.411	673.901	0.152633	0.644261	0.453811	0.153375	0.166442	0.300557	4.05774	18.6374	21.8203	1.16506	0.321702	1.75912	2.35097	0.666351	7.93606	44.4075	111.884	73.3858	3.32381e-06	1.55838	1.62114	1.20026	3.22917	5.2427	0.864707	0.125636	2.70042	25.7584	113.895	229.953	218.785	9.49445	0.682572	1.29289	2.15619
DV225P	T	breast	F	Tr	59	303.955	680.95	436.231	4239.62	2069.22	335.928	2439.09	230.931	566.671	0.0586729	0.228638	0.168156	0.285576	0.551437	0.0928898	1.17868	6.83498	7.33607	0.679481	0.238899	1.76155	2.45768	0.265054	3.05907	20.7997	53.9308	35.2535	3.32381e-06	0.722196	0.814495	0.749964	2.36232	4.12679	0.726665	0.050138	1.1623	13.316	69.2319	146.135	139.748	4.90696	0.345391	1.04494	1.84868
DV226P	T	breast	F	Val	67	331.085	366.285	414.951	2911.24	1323.39	225.08	1570.4	168.46	276.41	0.194317	0.69705	0.339742	0.530489	0.798843	0.349708	3.63031	15.9705	14.3144	1.23839	0.380663	2.6326	3.52724	0.648997	5.69261	30.691	79.3231	44.2312	0.389793	0.996585	0.823979	0.748103	2.14444	4.45097	1.07123	0.133762	2.11821	16.2945	70.4265	152.802	159.228	7.99926	0.509414	1.05574	1.86562
DV227P	T	breast	F	Tr	75	149.596	121.098	197.978	1704.55	649.001	134.579	781.345	74.942	127.177	0.137626	0.520718	0.213391	0.0648821	0.0405174	0.229623	2.17745	10.213	9.284	0.410888	0.105837	0.586709	0.632322	0.323572	2.5635	14.2064	40.6507	21.6975	0.421874	0.780374	0.357406	0.099356	0.745037	1.90771	0.234349	0.058383	0.507935	4.26845	19.5054	55.0639	77.9341	2.82447	0.112739	0.204058	0.651838
DV228P	T	breast	F	Tr	83	306.843	123.08	234.25	2125.42	778.786	417.713	1055.94	71.6841	276.833	0.0978242	0.527244	0.512626	0.0720444	0.0638405	0.204164	2.72106	13.7012	19.025	2.24254	0.199273	0.731969	0.863353	0.747274	6.09393	30.4793	75.749	48.3991	1.63061	1.24265	0.846022	0.375472	1.38478	2.36967	0.40861	0.210474	3.03476	14.964	57.4062	133.858	114.078	12.0389	0.371585	0.425648	0.958648
DV229P	T	breast	F	Tr	91	254.388	498.771	410.342	4317.44	1746.78	268.036	2592.78	132.081	385.489	0.0105331	0.0122998	0.00623514	0.0117841	0.00956058	0.057058	0.386105	2.07563	1.78177	0.000821247	0.0650822	0.254306	0.256935	0.182405	2.47909	17.1277	37.0379	22.9059	3.32381e-06	0.882868	0.618702	0.429194	1.59068	2.38937	0.103287	0.0257833	0.87208	14.3158	77.6596	190.386	164.515	2.78811	0.325487	0.789867	2.01776
DV230P	T	breast	F	Val	99	711.106	612.968	684.373	4149.41	1857.04	358.451	2213.49	389.515	406.386	0.494474	2.4135	1.73959	0.337451	0.468927	0.556343	7.05232	31.2787	45.4797	7.57674	0.672514	3.77184	6.60779	0.846064	9.19262	49.0083	153.161	114.358	4.09411	1.6178	1.59189	1.76741	4.69334	9.36638	2.82765	0.0935791	2.00985	23.7324	108.317	250.135	243.592	19.0441	0.704661	1.89235	3.61236
DV231P	T	breast	F	Tr	107	181.663	284.835	351.64	2620.59	1299.44	245.084	1666.92	35.6541	239.778	0.0579621	0.132085	0.0886347	0.10501	0.156961	0.138069	0.910588	3.65178	3.42348	0.154519	0.103854	0.489159	0.65104	0.436557	3.57329	15.338	26.3894	13.8589	3.32381e-06	0.53572	0.320609	0.397264	1.29702	1.84073	0.110623	0.121349	1.72516	13.7952	54.7257	113.798	106.234	2.69707	0.382257	0.707533	1.43252
DV232P	T	breast	F	Tr	115	175.063	127.513	181.177	1752.95	623.639	60.8423	851.217	88.2443	105.557	0.0281625	0.103065	0.0377514	0.0492189	0.0560055	0.0652312	0.961762	5.76542	5.39694	0.857802	0.0730863	0.34543	0.406161	0.151202	2.57906	18.8774	47.5953	29.9857	0.367617	0.874187	0.561284	0.117311	0.596506	0.929256	0.102628	0.0130878	0.413007	6.8508	40.5312	93.0891	92.2557	3.85031	0.0971866	0.186485	0.400511
DV233P	T	breast	F	Tr	123	841.965	494.559	475.328	4407.25	1472.66	190.271	1969.86	342.163	372.448	0.513715	3.15321	2.89995	0.290363	0.381514	0.371977	7.13286	45.9105	82.78	18.1437	0.452093	2.47625	5.25076	0.530842	8.50074	58.4527	207.048	206.238	13.9295	1.69281	2.12607	1.14878	2.85862	6.39479	2.46565	0.0468226	1.43606	22.1232	116.159	276.465	302.651	50.0398	0.722114	1.339	2.80101
DV234P	T	breast	F	Val	131	612.014	658.567	895.575	4282.47	1897.48	799.331	2162.88	490.85	403.28	3.37196	8.85854	5.47707	0.338944	0.30148	4.69206	22.1041	87.4845	142.306	17.8949	0.619941	2.44514	4.99554	3.02182	19.6472	87.1445	316.256	286.286	10.4837	2.79795	4.15006	1.98687	3.43007	6.95869	1.61159	0.634508	11.2282	67.8835	233.04	424.756	458.646	58.0595	2.18104	1.69244	2.39174
DV235P	T	breast	F	Tr	139	429.814	223.784	509.282	2623.36	1119.57	349.819	1499.4	146.287	282.955	0.132185	0.919484	0.972174	0.0912297	0.105251	0.231682	2.81922	15.9388	22.5338	2.83937	0.180968	1.07894	1.36655	0.537661	5.24114	28.2629	95.2152	59.5585	1.29711	1.4002	0.804051	0.306251	1.59292	4.10407	0.661858	0.132104	1.74819	12.2501	46.9491	136.823	170.685	11.3989	0.272699	0.499883	1.36279
DV236P	T	breast	F	Tr	147	1004.04	564.378	680.293	4625.7	1719.48	552.902	2134.87	441.993	581.866	0.660569	4.93312	5.54218	0.672856	1.43377	0.409519	6.88563	42.1942	93.1527	20.955	0.601192	4.26743	9.77966	0.672915	7.4205	44.0446	167.535	162.037	10.3283	1.38998	1.25165	0.928923	3.68948	8.76247	4.38027	0.136523	2.03056	15.465	73.3577	197.413	224.457	31.6289	0.429261	1.10694	2.57065
DV237P	T	breast	F	Tr	155	49.7734	56.6925	110.939	1489.62	533.47	135.081	829.117	12.9632	115.5	0.0131693	0.026912	0.00623514	0.0117841	0.00956058	0.0521843	0.298375	1.21212	1.16558	0.000821247	0.0290798	0.0989407	0.113227	0.106888	1.07957	6.60736	14.5196	9.33445	3.32381e-06	0.350669	0.249866	0.10647	0.537675	0.85384	0.0860975	0.0317317	0.377567	5.08772	26.4949	60.4762	62.5703	1.68509	0.112179	0.291246	0.69365
DV238P	T	breast	F	Val	163	436.75	300.628	506.589	3410.36	1320.54	441.851	1838.46	155.841	262.885	0.613155	2.15355	1.21447	0.169797	0.145562	0.775712	6.1599	21.4169	27.1203	3.15775	0.222424	1.26474	2.15366	0.968123	7.54601	30.5257	79.6642	60.2158	2.56968	1.10532	0.795183	0.368205	1.7869	3.70143	1.10544	0.109924	1.72842	14.9394	55.1404	135.826	138.283	14.5071	0.297219	0.545231	1.32433
DV239P	T	breast	F	Tr	171	222.063	762.443	292.312	5017.21	1910.7	229.885	2668.51	92.4692	640.055	0.0369611	0.191957	0.321187	0.0570766	0.0935263	0.0666422	1.01202	7.01859	10.6887	0.814594	0.145786	1.18691	2.29722	0.15049	2.39007	19.8787	63.5342	56.3639	3.32381e-06	0.72851	0.867056	0.685108	3.02262	5.66821	1.30306	0.0106549	0.387976	8.58527	68.1173	190.346	197.853	9.3426	0.248565	1.02324	2.80393
DV240P	T	breast	F	Tr	179	932.737	430.352	722.306	4084.77	1875.87	454.95	2451.05	263.399	350.264	0.344408	2.01377	1.42534	0.286987	0.479686	0.205791	4.32404	29.1526	47.6573	5.55275	0.318149	2.67919	5.63818	0.297545	4.77743	34.2961	146.484	106.504	5.52158	1.59462	0.98266	0.451246	2.69833	8.32365	2.73257	0.0187739	0.621479	9.56981	51.9829	183.738	251.349	25.6524	0.272705	0.710617	2.38981
DV242P	T	breast	F	Tr	195	633.932	441.778	893.388	3738.43	1738.04	601.186	2290.83	240.166	375.816	1.82709	6.51734	4.64916	0.431713	0.495172	1.97377	16.4923	76.6253	141.015	24.6938	0.76905	3.63955	8.04408	2.83174	19.6911	90.7544	300.366	294.691	27.2906	2.32108	3.40998	2.1952	4.39275	9.01932	3.48309	0.509295	9.31541	57.5639	206.336	400.736	420.897	82.0829	1.93636	2.27144	3.59487
DV243P	T	breast	F	Val	201	682.379	555.022	790.325	4507.46	1855.37	558.287	2399.64	457.135	486.196	0.394154	2.02781	1.29204	0.242835	0.343658	0.510964	7.19742	35.2997	56.5505	8.75749	0.423771	2.91032	5.26295	0.918748	10.5556	55.6891	169.463	150.821	7.46476	1.53729	1.86336	1.32265	4.11833	7.382	2.94349	0.116981	2.86875	29.0517	139.66	274.386	276.885	33.7374	0.600981	1.69566	2.93694
DV244P	T	breast	F	Tr	207	836.641	453.006	945.451	3986.34	1727.02	606.95	2217.45	196.189	331.461	0.527575	2.95263	1.75929	0.237068	0.240542	0.725392	8.80087	39.1979	57.1042	6.73491	0.386006	2.17723	3.32684	1.20382	11.2599	52.8612	178.112	136.042	2.65736	1.5008	1.26337	0.913066	2.874	5.76367	1.35964	0.177292	3.43965	26.4592	101.774	243.029	255.256	20.7138	0.422757	0.986436	1.90287
DV245P	T	breast	F	Tr	213	163.229	120.17	219.042	2101.33	742.801	110.325	1030.25	39.1303	82.7849	0.069293	0.36459	0.290154	0.157272	0.346062	0.135303	1.38189	7.65885	11.8942	1.20876	0.0906681	0.794734	1.69861	0.193969	2.38803	14.1036	49.6978	42.6163	0.0204902	0.713909	0.60544	0.101015	1.03159	2.62273	0.666259	0.0192053	0.529965	7.62735	36.0278	108.544	136.408	6.9974	0.151475	0.273883	0.796025
DV246P	T	breast	F	Tr	219	327.354	263.121	462.319	3122.99	1290.35	610.291	1636.57	109.533	366.132	0.0741389	0.247187	0.097588	0.0377408	0.0232893	0.216993	1.8322	6.36715	6.07548	0.000821247	0.0960619	0.459172	0.498908	0.243881	3.27955	17.4828	42.5896	22.6372	3.32381e-06	0.750129	0.33003	0.282896	1.26516	2.20811	0.124015	0.0498847	0.746519	10.073	46.6158	114.419	106.207	1.516	0.145184	0.379329	0.97016
DV247P	T	breast	F	Val	225	187.656	64.7214	158.552	1970.06	563.125	70.6093	637.293	90.8207	67.7269	0.0569659	0.236695	0.202003	0.0301626	0.0277468	0.108261	1.2019	6.97598	10.8626	1.27224	0.055888	0.418204	0.753433	0.11864	2.02412	15.703	51.8591	48.937	0.624594	0.760005	0.763276	0.0846961	0.931628	2.11917	0.522803	0.0106549	0.266542	5.77943	37.1548	104.073	127.569	9.52741	0.141091	0.238283	0.818312
DV248P	T	breast	F	Tr	231	428.12	514.09	664.96	4354.54	1685.45	533.756	2027.24	249.133	409.765	1.97906	5.14238	2.70601	0.479713	0.573738	2.10672	13.8887	50.5968	72.1923	11.9969	0.687764	3.49622	7.16913	2.85173	15.6934	61.0059	172.606	144.98	9.40106	1.26565	1.96775	1.99706	4.06179	8.05232	2.89252	0.316143	6.1054	43.0571	146.904	277.205	273.482	32.1049	0.948432	1.81926	3.10744
DV249P	T	breast	F	Tr	237	345.028	147.97	447.413	2511.94	1006.57	475.393	1282.84	53.0555	282.531	0.229113	1.05923	0.864457	0.0617779	0.0709184	0.209223	2.43807	12.8392	24.3553	4.21626	0.0742098	0.498094	0.927091	0.390475	3.42664	18.5479	66.0985	73.9304	4.47232	0.794001	0.926257	0.0621386	0.787893	1.87272	0.739153	0.112255	1.36461	9.55434	38.2561	103.392	149.731	23.5613	0.252033	0.23838	0.689994
DV250P	T	breast	F	Tr	243	115.962	188.544	170.547	3083.06	779.846	117.808	1377.8	58.0256	113.972	0.0105331	0.0403612	0.0378172	0.0117841	0.00956058	0.021323	0.160097	0.897528	1.24901	0.0304446	0.0214668	0.116142	0.139402	0.0566602	0.675347	5.27486	12.6727	8.60077	3.32381e-06	0.22614	0.153409	0.0651111	0.349215	0.553559	0.0481293	0.0106549	0.167452	3.04893	18.7226	49.6255	43.2131	0.770836	0.0651311	0.128322	0.322569
DV251P	T	breast	F	Val	249	154.097	133.88	193.259	2651.44	705.444	54.4067	1150.69	50.5354	105.025	0.076631	0.261072	0.0618445	0.018298	0.00956058	0.22042	1.69849	4.9314	4.21233	0.000821247	0.0403646	0.166089	0.130717	0.225819	2.83189	13.9494	26.6654	13.4682	3.32381e-06	0.541664	0.219319	0.113155	0.489236	0.588075	0.0284268	0.027779	0.44125	7.22992	33.9182	76.9857	60.1431	0.685678	0.0696584	0.138583	0.286207
DV252P	T	breast	F	Tr	254	419.47	252.749	397.193	2821.75	1078.44	466.26	1510.39	60.9775	320.151	0.0105331	0.0529129	0.0504445	0.0117841	0.0200809	0.0368501	0.456957	2.90785	2.45879	0.0588805	0.0460735	0.241481	0.181224	0.138675	1.9988	14.2397	34.7046	18.6002	3.32381e-06	0.635793	0.343142	0.106919	0.667691	1.06022	0.0701011	0.0423284	0.640784	6.89325	35.0467	89.9663	94.1159	1.80905	0.0909933	0.247346	0.547814
DV253P	T	breast	F	Tr	259	203.511	171.176	392.589	2827.46	1050.8	201.693	1576.18	1.2918	137.786	0.0568508	0.0866751	0.0168018	0.0117841	0.00956058	0.159174	1.01375	3.24049	2.98663	0.000821247	0.0642074	0.202256	0.188809	0.363928	3.01864	11.6509	23.5869	9.95314	3.32381e-06	0.469544	0.180974	0.205931	0.75646	1.47789	0.0571577	0.0763787	0.935601	9.03739	31.7274	74.8457	73.0472	1.85744	0.170953	0.361493	1.05303
DV254P	T	breast	F	Tr	264	224.081	180.743	240.713	2379.73	784.266	195.526	920.732	90.3184	185.606	0.0173018	0.0407247	0.00623514	0.0191368	0.0168024	0.0346141	0.325889	2.07772	2.0807	0.0207335	0.0341298	0.188004	0.22484	0.0714882	1.12293	9.14838	22.1471	16.79	3.32381e-06	0.46737	0.404697	0.0566457	0.548716	0.885901	0.0723814	0.0106549	0.244574	4.51241	30.0149	72.5273	71.5584	2.20281	0.0981778	0.191001	0.458243
DV255P	T	breast	F	Val	269	214.461	175.22	282.376	3110.94	901.189	51.7065	1131.46	86.7283	177.747	0.271576	0.893681	0.408171	0.0448983	0.0245593	0.823973	4.66753	13.0967	12.2938	0.560656	0.0907943	0.446997	0.589169	0.413184	5.10861	25.6749	63.2991	44.3765	3.32381e-06	0.954641	0.70367	0.301704	1.39204	2.51619	0.126126	0.0379311	0.923906	14.0092	66.5004	156.47	169.006	3.98519	0.182688	0.435842	1.04729
DV256P	T	breast	F	Tr	274	252.312	261.553	418.484	2506.75	954.785	287.395	1113.76	141.903	273.397	0.496409	2.1949	1.39043	0.122638	0.136289	0.985722	7.13876	26.9962	36.8732	10.2141	0.255042	1.45013	2.45652	1.27303	9.47699	41.8755	123.812	132.046	5.32033	1.24851	1.61025	0.990733	2.46081	3.9716	1.07467	0.2012	3.71834	28.5361	110.406	205.489	211.974	25.3645	0.464756	0.89913	1.52898
DV257P	T	breast	F	Tr	278	201.663	137.22	252.446	2053.03	658.193	96.4314	847.964	34.2445	80.225	0.170841	0.635274	0.323965	0.0578173	0.0633452	0.303751	2.932	8.29442	9.14072	0.905082	0.100043	0.453174	0.543228	0.426072	5.22503	20.6759	38.3139	21.8422	0.597513	0.711982	0.371094	0.234792	1.04171	1.29019	0.28715	0.0460361	0.807606	10.6606	47.8569	99.0506	74.6197	3.61629	0.151031	0.439673	0.777556
DV258P	T	breast	F	Tr	282	171.19	70.6097	151.928	1635.91	455.265	34.6604	538.011	48.3716	44.205	0.0135761	0.0526895	0.026347	0.0117841	0.00956058	0.0316457	0.383463	2.36786	2.52721	0.0430951	0.0318707	0.120812	0.112657	0.0847761	1.15486	7.89747	20.086	9.76661	3.32381e-06	0.488152	0.175444	0.0418419	0.246527	0.492541	0.0420804	0.0106549	0.183353	2.76426	14.4494	40.0141	37.9564	1.09372	0.0521345	0.0600813	0.176541
DV259P	T	breast	F	Val	286	140.737	68.911	100.589	1632.91	527.224	21.3354	632.665	89.3081	58.3132	0.145831	0.819247	0.641616	0.0574497	0.0559344	0.195299	2.38859	10.421	15.2555	1.49761	0.0892076	0.58765	0.867545	0.156727	2.72464	19.1384	60.1499	42.6241	0.931752	0.968355	0.620218	0.123168	1.10877	2.4631	0.470103	0.0157121	0.308125	5.5434	36.2296	115.372	127.273	9.23737	0.153757	0.265687	0.855152
DV260P	T	breast	F	Tr	290	433.474	477.472	473.669	3500.71	1423.79	313.439	1829.78	231.632	455.58	1.16538	4.35309	3.18132	0.347755	0.492674	1.10013	10.2416	50.3846	95.4989	18.2909	0.589333	3.41477	7.08972	1.18352	11.7926	66.9728	240.069	242.682	18.2081	1.53542	2.34349	2.0838	4.53569	9.33549	3.8017	0.206397	4.09573	37.7176	173.692	333.916	355.337	69.9114	0.871191	2.23185	3.76044
DV261P	T	breast	F	Tr	294	51.9503	88.1522	255.303	1604.91	303.262	241.101	490.407	1.77834	131.411	0.0105331	0.0122998	0.0126212	0.0117841	0.00956058	0.0555635	0.157232	0.294323	0.209544	0.03108	0.026143	0.0315971	0.0162303	0.543866	2.05778	3.63907	3.68148	1.2039	3.32381e-06	0.141127	0.123085	0.154504	0.190329	0.0866533	0.00979109	0.467101	3.33133	13.4861	27.5064	28.3657	11.1111	0.129701	0.13904	0.198559	0.144153
DV262P	T	breast	F	Tr	298	387.153	494.624	447.069	4197.48	1612.43	331.634	2030.77	199.888	449.941	0.360812	2.23563	1.6379	0.130986	0.164318	0.48666	4.56382	15.7083	20.5626	4.50603	0.153971	0.987036	2.13163	0.325309	3.67167	19.6963	58.3806	60.9084	1.89779	0.695733	0.806281	0.333586	1.64764	3.00625	0.892963	0.0404779	0.654225	8.95943	49.7214	130.796	140.625	11.4284	0.205566	0.510281	1.22603
DV263P	T	breast	F	Val	302	104.167	83.8299	160.074	1592.45	541.975	96.0405	772.598	25.2469	78.8905	0.0154293	0.0396111	0.00623514	0.0210033	0.0137127	0.0327865	0.257413	1.14528	1.17036	0.000821247	0.0334244	0.133993	0.10181	0.070473	1.00112	6.29969	13.2147	6.83938	3.32381e-06	0.306217	0.160206	0.0846841	0.406313	0.492343	0.0453759	0.0106549	0.229721	4.03995	23.3411	53.194	41.6535	0.656878	0.0775148	0.163563	0.354355
DV265P	T	breast	F	Tr	310	101.838	108.971	124.788	1650.41	606.048	60.7509	791.219	24.7624	54.4391	0.0235175	0.045862	0.0151591	0.0154951	0.0180554	0.0336359	0.394308	2.216	3.39145	0.0520162	0.0522312	0.340592	0.466333	0.0932845	1.20295	8.4516	25.7907	22.2884	3.32381e-06	0.504612	0.477635	0.0901728	0.913718	1.54515	0.275662	0.0106549	0.206542	4.21011	26.3519	74.6418	78.523	2.01779	0.0884054	0.212189	0.591374
DV266P	T	breast	F	Tr	314	250.554	610.909	499.918	3643.88	1932.76	331.119	2321.5	101.113	487.228	0.61445	1.30083	0.201586	0.104015	0.0436459	2.96781	15.7372	30.4026	19.0268	0.642785	0.621581	1.76744	1.03681	2.79671	23.4039	90.3131	192.421	80.1644	0.574119	2.6142	3.99038	3.97554	6.79889	8.54389	0.680749	0.732458	12.744	89.7666	315.406	464.139	402.694	17.1181	4.81176	5.91546	6.48283
DV267P	T	breast	F	Tr	318	326.409	464.681	492.824	3308.97	1496.71	445.577	1688.12	185.133	400.744	0.334087	1.09881	0.466617	0.111092	0.0878491	0.545251	4.67772	14.9626	15.8337	0.678741	0.234513	1.24097	1.84713	0.622476	5.96716	26.2629	72.365	42.5045	0.39283	0.977296	0.584336	0.655683	2.54384	4.69046	0.86521	0.0927547	1.52043	15.6165	63.4773	161.532	169.299	7.79606	0.308339	0.995846	2.22385
DV268P	T	breast	F	Val	322	141.175	204.017	242.685	2374.54	917.401	139.748	1329.76	68.98	196.493	0.208721	0.708096	0.272244	0.0488039	0.0391467	0.626386	3.87232	12.5698	15.3166	1.58337	0.165427	0.763552	1.01316	0.624669	7.47637	36.3078	95.2759	68.1542	1.0505	1.14461	1.38458	1.20094	2.4794	3.62307	0.793435	0.0980701	2.54135	30.8235	137.104	251.16	210.444	17.9732	0.618916	1.31244	2.00266
DV270P	T	breast	F	Tr	330	251.603	170.989	277.338	1962.87	956.988	191.323	1200.43	84.6081	153.978	0.0298688	0.080529	0.0484483	0.0230004	0.015789	0.0477554	0.543062	3.65719	4.26532	0.0547049	0.0463459	0.248556	0.278699	0.126665	1.49817	10.5976	33.0792	18.4345	0.326134	0.558252	0.264155	0.0809071	0.586798	1.6847	0.152465	0.0227266	0.329251	4.25987	21.7839	67.7867	102.821	6.35914	0.139924	0.236918	0.839135
DV271P	T	breast	F	Tr	334 2	105.831	239.37	199.185	2126.73	652.154	242.551	918.288	42.3647	172.685	0.144912	0.691169	0.962882	0.0733468	0.131503	0.244537	2.22324	7.50826	9.14501	1.96892	0.136225	0.739628	1.01601	0.457483	3.87533	16.8903	36.6341	28.6371	1.19527	0.605132	0.544141	0.322206	1.38322	1.99264	0.484691	0.0784448	1.07559	9.68156	43.0002	98.7643	92.5404	6.24182	0.197599	0.436884	0.936702
DV274P	T	breast	F	Tr	346 2	276.261	246.668	309.154	2082.62	841.514	157.832	1066.85	149.957	233.443	0.122239	0.844881	0.664073	0.06202	0.0890014	0.192156	2.24478	10.2634	14.5388	2.00899	0.156202	1.03412	1.67404	0.232501	3.47326	22.5712	69.5635	57.8675	0.301689	1.1099	0.984544	0.449421	1.83494	3.2003	0.642349	0.0350912	0.627343	9.65146	55.8001	139.853	143.884	7.32534	0.183476	0.518229	1.28571
DV275P	T	breast	F	Val	350 2	198.17	154.909	287.747	1794.2	660.837	204.82	869.733	94.2133	135.334	0.284223	1.87941	1.98041	0.171486	0.274525	0.372228	4.43717	23.6271	41.7551	7.30118	0.20546	1.32958	2.16667	0.724177	6.45305	32.4365	104.717	99.2262	4.07199	1.353	1.33399	0.402914	1.75077	3.55461	1.05842	0.0992894	1.75749	14.7431	64.9302	148.939	178.254	22.6354	0.301294	0.590609	1.24628
DV276P	T	breast	F	Tr	354 2	148.351	77.7914	174.12	1101.95	569.168	259.132	620.532	68.9308	154.76	0.212769	1.66394	1.62347	0.089805	0.181136	0.253705	2.57683	13.3476	28.2676	6.23253	0.107881	0.923686	2.03669	0.439001	2.99863	16.3545	76.9688	77.1477	3.55286	0.997023	0.998994	0.135887	1.19246	3.22603	1.25396	0.11333	1.70906	8.7363	33.2141	110.373	151.812	17.0692	0.235146	0.277347	0.906716
DV277P	T	breast	F	Tr	358 2	103.678	71.7033	185.28	1325.87	431.562	106.646	608.654	57.4939	99.5084	0.187628	0.572946	0.238438	0.0495596	0.0487141	0.338487	2.21308	6.16421	7.23035	0.959946	0.0895399	0.422321	0.458259	0.478128	3.84876	14.4993	33.3583	21.946	0.678715	0.734513	0.457092	0.212854	0.854995	1.38807	0.3186	0.07271	1.029	8.95428	32.3248	74.5938	66.693	6.24175	0.186594	0.290438	0.671331
DV278P	T	breast	F	Tr	362	188.951	218.488	326.322	1901.37	756.288	309.193	801.779	120.812	243.529	0.424023	1.87689	1.50879	0.187829	0.308027	0.545957	4.78532	18.411	29.9354	5.1956	0.315201	1.70627	3.21647	0.840369	6.97305	29.1168	92.2602	81.3878	2.08429	1.13937	1.24391	0.916263	2.44171	4.88923	1.75042	0.131171	2.2159	18.6201	71.2217	158.651	173.735	16.5708	0.484593	1.0065	1.88272
DV279P	T	breast	F	Val	365	1018.44	1063.78	1068.55	8582.11	3416.19	874.298	4577.69	388.806	1320.62	2.01825	7.6715	3.75691	0.661293	0.634623	2.76272	20.9639	76.7207	93.6101	8.93687	1.29971	6.30229	10.1649	2.32994	21.4012	103.213	270.928	184.348	5.76434	2.06712	3.88159	3.35371	7.5572	12.2727	3.32273	0.34632	8.23474	68.1042	268.406	445.829	382.211	33.552	2.01762	3.36927	4.59239
DV280P	T	breast	F	Tr	368	93.2399	75.3497	124.842	1337.33	531.126	61.0276	740.334	29.3314	110.313	0.0799588	0.293029	0.145698	0.0448665	0.0274331	0.227109	2.34259	8.34616	7.0111	0.401054	0.127029	0.560874	0.474613	0.392996	4.44062	23.394	60.7485	30.3497	0.677425	1.07061	0.581742	0.56509	1.6219	3.01896	0.295936	0.0690943	1.33255	14.6407	64.6435	149.796	150.653	8.21517	0.322219	0.94009	1.84476
DV281P	T	breast	F	Tr	371	120.133	83.5268	121.274	2323.26	607.286	24.0735	781.141	1.2918	28.807	0.0105331	0.0680752	0.0348838	0.0517119	0.0434871	0.0156466	0.155918	0.928816	1.64593	0.0497706	0.0238609	0.131833	0.127406	0.0197261	0.321557	3.63799	11.6103	8.672	3.32381e-06	0.209831	0.159941	0.0101567	0.173573	0.30615	0.049794	0.0106549	0.0560178	1.36667	11.6659	37.3969	38.5736	0.81612	0.0339285	0.0572554	0.143981
DV282P	T	breast	F	Tr	374	120.653	166.828	178.714	1957.98	635.994	227.28	975.474	40.7683	215.312	0.135036	0.611487	1.01911	0.0675083	0.126123	0.249702	2.45457	7.93785	8.02963	1.82161	0.151871	0.624617	0.809731	0.534854	5.42138	24.9741	46.4274	21.3533	0.843546	0.778935	0.451698	0.658474	1.59801	2.16113	0.276568	0.110895	1.83994	15.4227	67.9643	134.401	111.993	3.2635	0.276645	0.730644	1.21063
DV283P	T	breast	F	Val	377	270.783	117.137	367.867	2573.02	844.782	116.59	1246.78	86.3213	160.307	1.0435	3.5849	1.99362	0.151033	0.126096	2.128	11.4086	33.5413	36.3846	3.47967	0.261309	1.31392	1.7433	1.0826	10.9293	48.9557	132.747	88.0091	1.33782	1.42071	1.22983	1.00682	2.60761	4.18438	0.634066	0.141114	3.1973	30.839	120.41	246.848	222.665	15.7847	0.511653	0.965924	1.42351
DV284P	T	breast	F	Tr	380	330.432	566.494	544.105	2864.42	1521.14	540.326	1633.72	229.816	574.613	0.680376	3.12265	3.01227	0.437256	0.664876	0.622066	6.79514	38.1727	75.2796	12.1595	0.596258	3.21728	7.6508	1.35438	9.05771	43.3432	154.571	154.962	9.94899	1.24226	1.98231	1.63364	3.43477	7.89273	3.32816	0.267918	4.55785	29.7071	114.837	216.018	234.353	39.9056	0.954579	1.68177	2.93052
DV287	T	breast	F	Tr	387	745.447	391.242	809.374	5371.63	2501.58	670.174	3428.84	146.869	759.725	0.0390657	0.151504	0.122007	0.0332316	0.0380726	0.0450196	0.840767	5.65891	7.34991	0.40128	0.0782781	0.439896	0.537098	0.16389	2.319	15.8987	46.7608	27.3428	3.32381e-06	0.69402	0.368702	0.123818	1.05725	2.43313	0.250534	0.029274	0.543413	7.46016	35.5512	101.033	122.276	5.28212	0.153876	0.345636	1.04862
DV289	T	breast	F	Tr	391	343.633	262.499	430.735	4049.87	1403.67	229.302	2074.14	82.3574	252.702	0.64138	3.13267	2.431	0.248369	0.509005	0.579545	7.06801	24.6704	38.3031	8.48395	0.332591	2.42575	4.18917	0.869451	9.04017	40.9225	110.291	89.4265	5.82489	1.01156	1.03766	0.934474	3.70115	6.80277	3.20207	0.0979157	2.24176	22.5555	96.4551	205.895	219.868	24.7642	0.622965	2.03215	3.99281
DV290	T	breast	F	Val	393	114.301	89.9724	125.446	2284.4	763.378	78.7872	1213.21	1.2918	70.4656	0.0280777	0.0869932	0.055172	0.0117841	0.0311723	0.0156466	0.354721	1.50231	1.91378	0.0258135	0.0300487	0.136664	0.129499	0.0587212	0.904551	8.03248	20.7333	11.7068	3.32381e-06	0.368018	0.225377	0.0915634	0.579829	0.97721	0.0614397	0.0106549	0.160812	3.91325	29.6856	85.6379	93.062	1.83141	0.0908788	0.263807	0.747803
DV291	T	breast	F	Tr	395	218.856	139.382	398.206	2891.85	779.885	208.31	1229.15	6.81522	91.8791	0.018068	0.0801672	0.0246265	0.0117841	0.00956058	0.070545	0.48638	1.43368	1.4011	0.020084	0.0117156	0.0834945	0.0490713	0.155576	1.74306	8.03204	14.2536	7.77398	3.32381e-06	0.282391	0.160916	0.0743292	0.286722	0.262847	0.052954	0.0307567	0.468574	6.46351	28.0649	55.6151	40.6077	1.28474	0.0771117	0.133501	0.226388
DV292	T	breast	F	Tr	397	539.819	495.406	459.26	5705.5	1890.59	264.816	2674.59	123.673	503.556	0.222596	0.900354	0.261299	0.110554	0.0912441	0.352626	3.71749	11.5076	12.8956	1.06331	0.218375	1.47483	1.68044	0.431547	5.73246	27.5886	62.7878	43.2822	0.0611065	0.838004	0.658787	0.692929	2.79969	3.38795	0.754321	0.0106549	0.67196	14.7934	78.7289	154.385	114.046	5.22006	0.213663	0.980777	1.68569
DV293	T	breast	F	Tr	399	594.999	563.355	641.127	5898.94	2130.37	376.387	2899.15	340.385	539.362	0.0998653	0.526803	0.446546	0.0935901	0.123591	0.14563	2.32621	11.5509	17.0835	1.65577	0.185952	1.58568	2.46801	0.255567	4.12434	26.018	76.0059	60.0945	0.100308	0.951075	0.798571	0.553225	2.98192	5.2399	1.3236	0.0106549	0.604916	11.9903	68.2387	162.668	181.921	6.42014	0.22202	1.03748	2.37526
DV294	T	breast	F	Val	401	1741.68	939.267	1585.12	8584.37	3531.84	1502.45	4582.07	819.391	640.648	1.45235	8.11846	8.22858	0.92747	2.06944	0.765807	11.617	65.1115	130.517	24.7403	0.75564	5.28593	12.3226	1.22256	12.3297	64.7971	206.51	193.07	13.9259	1.23213	1.31054	1.22791	4.18648	8.94937	4.5955	0.168999	3.23919	26.0122	110.964	244.855	258.429	35.5992	0.505796	1.30942	2.54454
DV295	T	breast	F	Tr	403	402.196	348.883	552.8	5976.06	1465.88	527.679	2426.08	116.329	237.679	0.290309	2.25031	4.29443	0.0745014	0.132515	0.464751	4.41149	18.511	28.1323	5.21309	0.110268	0.760447	1.45948	0.468988	5.68276	31.3228	89.977	86.8506	2.07642	0.882057	1.0587	0.323634	1.38463	2.84237	0.730653	0.0480065	1.14419	16.1846	76.932	172.929	196.834	15.4284	0.24927	0.510659	1.0657
DV296	T	breast	F	Tr	405	311.104	174.626	471.481	3281.66	945.616	364.732	1370.77	40.427	140.626	0.113852	0.413791	0.173218	0.0430104	0.0310138	0.248491	2.60502	9.71895	11.8871	1.9889	0.0997864	0.43519	0.514893	0.483957	5.42439	24.2796	56.4855	42.9026	0.09576	0.883216	0.692597	0.269875	1.20775	1.76402	0.284062	0.0708316	1.22132	15.0319	64.9495	142.401	115.816	7.09181	0.206889	0.38648	0.881947
DV297	T	breast	F	Tr	407	541.022	632.908	693.076	5976.96	2450.07	453.932	3300.09	382.243	776.106	0.219732	1.09148	0.56711	0.100188	0.067499	0.555321	6.97258	22.7747	24.7656	0.730282	0.314165	1.55302	1.86673	0.638539	9.89328	52.0183	146.166	81.0084	3.32381e-06	1.86423	1.50353	1.53552	4.03695	6.93536	0.649249	0.102273	2.49222	31.915	145.318	331.223	317.663	9.71778	0.812022	1.75752	2.47667
DV298	T	breast	F	Val	409	1483.57	811.305	1572.34	7270.6	3164.4	1529.03	4013.54	442.081	845.007	0.425685	3.97788	5.16159	0.351119	0.787557	0.48082	8.40991	54.6518	114.373	22.763	0.5812	4.33714	8.8426	1.22536	12.0571	66.1599	262.355	245.524	10.3755	1.82768	2.40914	1.33163	4.27298	10.8274	3.89262	0.206329	4.13447	35.5231	151.376	333.878	413.887	45.281	0.990425	1.96063	3.99458
DV299	T	breast	F	Tr	411	533.088	157.718	301.172	3685.32	1316.34	249.536	1889.52	144.258	197.958	0.0530762	0.451684	0.642415	0.0495074	0.0924525	0.0490125	1.10392	8.89574	16.6488	2.25043	0.0825116	0.565737	1.1014	0.127252	1.82646	14.898	55.6356	47.0067	0.773102	0.792472	0.612195	0.044946	0.85874	2.74948	0.737801	0.0106549	0.262131	3.97317	24.0425	84.1541	123.011	10.4033	0.14853	0.185849	0.782612
DV300	T	breast	F	Tr	413	107.085	69.5891	194.163	2191.9	579.705	131.75	752.234	1.2918	53.454	0.0806947	0.22077	0.0662723	0.0117841	0.00956058	0.296723	2.10445	5.88635	5.59088	0.000821247	0.0680472	0.265892	0.217355	0.441744	4.79931	18.4073	33.6387	16.7127	3.32381e-06	0.628101	0.302819	0.283505	1.02516	1.36752	0.0520851	0.0491553	0.937699	12.4731	51.3253	109.945	92.2864	1.48243	0.152889	0.419212	0.836809
DV301	T	breast	F	Tr	415	752.701	417.86	918.74	5561.73	2287.42	719.973	3093.59	324.047	358.51	0.581246	2.45848	1.30832	0.183325	0.150858	1.11099	9.19245	36.9746	56.8128	5.65525	0.356754	1.87694	3.52134	1.38704	12.4145	58.5155	182.823	150.225	4.28399	1.63667	1.93607	1.31762	3.3952	6.67821	1.79492	0.22686	4.61907	37.2748	145.59	309.376	298.384	29.4338	0.81018	1.51897	2.63744
DV302	T	breast	F	Val	417	360.875	141.996	403.94	3766.21	1094.63	114.515	1582.64	172.636	160.007	0.163918	0.540831	0.223271	0.02069	0.00956058	0.357872	2.65899	7.45732	8.44833	0.58482	0.0487978	0.229254	0.236585	0.149007	2.38584	16.0835	44.8155	36.186	0.192114	0.71052	0.589659	0.100336	0.735147	1.42124	0.194082	0.0106549	0.339202	7.04499	43.6134	111.93	135.532	8.79015	0.182144	0.29719	0.761014
DV303	T	breast	F	Tr	419	328.368	171.172	346.14	3377.69	1094.56	171.212	1620.35	30.012	205.591	0.0105331	0.0122998	0.00623514	0.0117841	0.00956058	0.0224188	0.226244	1.31023	1.33264	0.000821247	0.0319081	0.116768	0.100908	0.0648836	1.06801	9.00846	22.6591	11.4355	3.32381e-06	0.475343	0.204941	0.0926122	0.482969	0.729242	0.0327689	0.0106549	0.210441	5.18208	30.0096	81.7496	76.9252	2.62088	0.106255	0.15449	0.44184
DV304	T	breast	F	Tr	421	497.583	322.927	551.527	5158.63	1743.95	1584.83	2257.57	73.0414	445.914	0.0518217	0.126025	0.0394363	0.0362168	0.0405112	0.088259	0.782834	4.66779	6.40346	0.000821247	0.0828679	0.442101	0.675489	0.282634	2.02833	12.0782	33.8585	22.6455	3.32381e-06	0.575151	0.33773	0.158139	0.978008	2.09463	0.384119	0.10039	0.817477	5.86609	26.1442	80.447	82.7407	4.92884	0.192395	0.282111	0.909349
DV305	T	breast	F	Tr	423	822.329	136.311	636.64	2860.81	1421.55	256.925	1866.36	60.7896	124.218	0.195616	2.12409	2.35801	0.11096	0.0930565	0.207144	3.99514	33.2403	66.7956	8.90258	0.121418	0.762871	1.06179	0.534771	5.54994	31.7951	146.074	130.012	6.85178	1.40496	1.04157	0.0292731	0.757052	2.05597	0.394773	0.0575858	1.24074	11.7219	39.7085	118.443	211.131	29.7138	0.205526	0.158859	0.499653
DV306	T	breast	F	Val	425	175.457	120.836	241.977	2823.54	927.674	117.775	1557.12	1.2918	154.462	0.118457	0.434275	0.211534	0.0227911	0.0233023	0.261625	2.35227	9.39774	13.0493	4.75056	0.113213	0.602943	0.819056	0.414932	5.84202	29.1216	81.1694	77.3295	5.53368	0.968457	1.39911	0.820194	2.26084	2.88095	0.61065	0.0783449	1.78066	26.1028	122.035	233.314	183.687	23.2857	0.483732	1.02679	1.63915
DV307	T	breast	F	Tr	427	259.148	361.107	113.637	5139.48	2064.31	62.9414	3289.85	7.83045	534.596	0.0105331	0.0757738	0.025668	0.0117841	0.00956058	0.0156466	0.266022	1.5117	2.52943	0.241307	0.0320554	0.173873	0.242818	0.0382534	0.487523	8.76802	41.0533	41.4864	3.32381e-06	0.66207	0.78995	0.136178	0.691647	1.52284	0.208068	0.0106549	0.0855588	3.52737	47.2968	167.011	175.248	6.06345	0.153507	0.200633	0.771311
DV308	T	breast	F	Tr	429	276.892	174.914	275.059	3475.68	1147.52	95.809	1607.77	50.2567	130.418	0.0105331	0.0122998	0.00623514	0.0117841	0.00956058	0.0156466	0.221206	1.35671	1.26954	0.000821247	0.0117156	0.0775534	0.0574599	0.0690378	1.08819	9.56993	26.846	14.392	3.32381e-06	0.506906	0.243149	0.071752	0.336528	0.607731	0.00193902	0.0106549	0.193986	5.18423	30.8393	94.3896	90.8174	0.793445	0.0793966	0.110169	0.313365
DV309	T	breast	F	Tr	431	725.873	198.509	355.55	3767	1347.35	198.998	1908.03	139.663	279.868	0.0378338	0.290657	0.423133	0.0250896	0.0340353	0.0413457	0.977769	10.3209	17.4305	1.90168	0.0529745	0.301071	0.467395	0.082139	1.94761	18.8625	74.2487	51.5437	0.577889	1.1169	0.59629	0.0117567	0.477075	1.53741	0.16442	0.0106549	0.221663	4.04164	25.678	95.4546	127.083	8.75744	0.108393	0.0936456	0.352108
DV310	T	breast	F	Val	433	88.7803	47.9074	143.764	2051.68	546.628	123.027	724.69	1.2918	53.1347	0.361423	1.25398	0.863981	0.076505	0.0923946	0.503326	3.51006	12.5247	17.9197	1.75427	0.0969979	0.550044	1.43925	0.277395	3.08367	15.7547	46.0214	44.2257	1.35152	0.593489	0.602032	0.138864	0.830837	2.3438	0.658759	0.0106549	0.442158	6.06559	29.1986	84.0684	103.378	12.0816	0.194482	0.201788	0.707966
DV311	T	breast	F	Tr	435	175.501	88.0387	215.069	2652.61	707.017	95.7859	1183.58	1.2918	70.9739	0.134451	0.313689	0.0330324	0.0193394	0.00956058	0.339923	1.66794	3.6626	2.56829	0.0328295	0.0526434	0.159618	0.102619	0.39715	4.17469	15.5451	25.9392	10.3104	3.32381e-06	0.534147	0.202933	0.172358	0.588956	0.509148	0.0543051	0.0465401	0.985227	12.7327	49.3181	86.0146	51.5735	1.18651	0.119303	0.249568	0.327319
DV312	T	breast	F	Tr	437	276.252	87.5702	305.655	2462.44	902.618	114.49	1543.55	10.2804	87.6608	0.157355	0.677969	0.556094	0.0855146	0.134164	0.15774	2.03918	11.5271	19.4612	3.28844	0.108902	0.732879	1.98167	0.257113	3.44474	20.8977	66.2243	50.4872	3.18234	0.882385	0.598738	0.21846	1.20129	3.22814	1.09004	0.03522	0.609187	9.01371	42.5683	123.84	139.644	11.2285	0.226412	0.344264	1.04748
DV313	T	breast	F	Tr	439	375.705	181.078	240.852	3918.51	1203.12	418.311	1935.1	155.408	574.791	0.0407772	0.15583	0.0697883	0.0848404	0.0603925	0.0796747	1.56543	8.30021	8.19367	0.0409158	0.178225	0.957676	0.996467	0.145955	4.12488	27.7997	66.5098	34.8166	3.32381e-06	0.966266	0.459544	0.43642	2.32392	3.7082	0.535881	0.0106549	0.359981	9.8365	61.8176	155.381	127.418	6.55927	0.201258	0.830583	1.92079
DV315	T	breast	F	Val	443	1173.09	913.515	1409.49	8988.03	2777.72	1474.72	3930.84	326.094	488.294	1.3299	8.47096	19.2588	0.456846	1.14308	1.59739	12.9027	62.182	107.055	21.6602	0.457495	3.08087	6.85157	2.76188	14.8746	57.5391	174.524	159.876	11.4866	1.0848	1.15275	0.78402	2.45341	6.19531	2.42536	0.295509	5.40153	30.1864	92.4378	202.827	237.883	35.6927	0.364336	0.527781	1.34163
DV316	T	breast	F	Tr	445	193.25	177.692	173.406	3204.81	1132.19	376.74	1817.4	71.3931	359.534	0.0105331	0.0122998	0.00623514	0.0117841	0.00956058	0.0328051	0.272411	1.18644	0.903732	0.000821247	0.0362446	0.118732	0.0850967	0.11327	1.91202	14.3778	33.3548	16.9196	3.32381e-06	0.626056	0.367111	0.231825	0.985363	1.06885	0.00362634	0.0106549	0.61489	12.0222	67.6595	149.961	129.467	0.129701	0.160968	0.515355	0.902085
DV317	T	breast	F	Tr	447	779.945	337.189	790.528	4873.8	1526.56	258.618	2205.42	434.059	263.058	1.34906	6.98901	6.24521	0.570777	0.980061	0.898854	14.7773	88.3809	184.698	32.5434	0.762107	4.43147	10.546	1.57143	18.4781	102.266	351.298	339.317	23.6202	2.14429	3.93312	1.99395	4.97538	10.0413	3.97731	0.171355	5.80061	60.596	250.877	470.104	477.736	72.6234	1.60877	2.23064	3.4817
DV318	T	breast	F	Tr	449	1623.96	691.463	1681.66	9182.31	3937.53	1813.09	5227.33	379.901	1415.88	1.00971	4.8149	3.7291	0.444188	0.625023	0.987376	10.8356	52.9136	71.6767	8.55223	0.601812	3.50463	6.37134	1.76694	13.6194	64.0488	190.414	124.922	5.40274	1.57866	1.15111	1.14654	3.47849	8.29568	2.01872	0.308323	5.01141	31.9931	108.162	247.288	268.906	21.0227	0.532297	1.17225	2.50546
DV319	T	breast	F	Val	451	541.034	495.61	850.543	5947.51	2213.42	1118.03	3095.4	194.325	753.84	0.628691	1.72877	0.626673	0.108917	0.098271	1.46982	7.99332	21.469	19.4586	1.02669	0.253432	1.39557	2.36636	0.907565	8.01384	32.1656	80.2985	58.5063	0.3124	0.990939	0.910589	1.0997	3.15526	5.1912	1.12506	0.116161	2.26977	24.4093	94.8749	199.201	183.595	10.8476	0.464181	1.24606	2.41907
DV320	T	breast	F	Tr	453	658.93	469.295	643.576	5495.21	2198.6	481.472	3024.79	333.824	710.237	0.0881527	0.366889	0.241505	0.0415647	0.0463286	0.124824	1.57621	8.65919	14.0775	1.41358	0.0951241	0.624357	1.15151	0.159416	2.58058	21.3141	76.2695	64.8036	0.398886	1.04989	0.936901	0.337037	1.64142	3.66394	0.735787	0.0106549	0.498895	10.4394	62.2525	174.324	186.579	12.6329	0.27482	0.571309	1.4742
DV241P	T	breast	M	Tr	187	395.003	374.18	428.707	2746.86	1359.42	295.255	1681.31	220.86	403.309	0.153928	0.723143	0.303639	0.150412	0.187778	0.229271	3.19601	21.1765	23.4245	2.05055	0.366889	2.52357	4.25191	0.436735	5.00036	33.6771	132.306	97.6188	1.06504	1.30125	1.08255	0.915579	3.44014	9.66292	2.32966	0.0838918	1.49906	14.6066	70.8775	193.019	230.793	19.4736	0.468822	1.47878	3.90731
DV264P	T	breast	M	Val	306	122.534	167.73	213.719	2161.62	852.145	117.772	1154.6	109.22	187.325	0.128143	0.297893	0.0983314	0.0265658	0.00956058	0.55141	3.26787	7.93169	6.40211	0.72802	0.12175	0.366094	0.337964	0.827491	7.10543	28.1158	57.0246	33.2269	0.0203613	0.941964	0.691619	0.785094	2.03106	2.78478	0.15333	0.158677	2.56298	22.9152	95.1189	197.557	169.682	4.9797	0.512036	1.24151	2.1665
DV269P	T	breast	M	Tr	326	222.842	280.71	332.688	2642.97	1102.39	292.551	1351.15	90.4857	233.503	0.341565	1.27867	0.757387	0.23702	0.275368	0.436872	4.54167	15.3337	18.9488	2.64048	0.432063	2.4236	3.41537	0.71956	7.14027	29.8631	67.4188	39.9881	2.04702	0.86529	0.594588	1.20964	4.08229	6.22146	1.68602	0.081867	1.50273	16.1882	69.4089	160.547	140.206	6.67939	0.387721	1.43584	2.83101
DV272P	T	breast	M	Tr	338 2	166.669	118.019	137.172	1474.42	594.589	25.4523	629.781	48.8522	51.2949	0.0314498	0.159207	0.182377	0.0578998	0.068746	0.0365298	0.503543	4.15165	8.33839	1.77622	0.0598952	0.391618	0.81461	0.0417601	0.844256	9.59018	49.946	58.5788	1.39257	0.777009	1.01193	0.0507591	0.858638	2.74511	1.26666	0.0106549	0.0937499	2.35023	22.5173	100.727	153.441	21.5086	0.267025	0.381704	1.55593
DV273P	T	breast	M	Tr	342 2	183.567	158.857	165.577	1828.64	697.142	104.256	788.462	104.959	153.854	1.19164	7.60033	8.23237	0.634455	1.33642	0.996794	11.2155	60.5858	124.965	33.6718	0.834492	3.99184	7.55169	1.53073	12.5554	65.0126	222.521	214.027	17.1942	1.83966	3.07586	2.14104	4.45126	8.8772	3.32955	0.290421	4.96988	35.3307	161.533	278.513	293.729	54.2995	1.46943	2.47742	3.86147
DV285P	T	breast	M	Val	383	313.892	291.132	233.243	3860.55	1325.67	103.711	1848.02	172.254	448.655	0.122312	0.539356	0.471742	0.07523	0.116974	0.113331	1.55441	10.3819	19.8346	4.36605	0.133221	1.19562	2.84084	0.151331	2.70862	21.2162	80.7928	85.0279	3.14967	0.800549	1.02988	0.495582	2.23375	5.08513	2.26312	0.0106549	0.34139	8.91629	61.9766	173.874	203.52	22.3401	0.251901	0.7471	2.107
DV286P	T	breast	M	Tr	385	170.651	106.821	264	2395.01	817.593	29.2654	1162.15	92.4455	63.6402	0.0336166	0.103461	0.127649	0.0117841	0.0209688	0.048199	0.600762	4.38152	7.21082	1.07893	0.0479919	0.278161	0.524765	0.0811135	1.65919	14.9355	45.8087	38.6133	0.449447	0.646881	0.621885	0.149574	1.0087	1.93306	0.258348	0.0106549	0.256522	7.1825	50.6357	140.469	134.806	8.36154	0.170283	0.290524	0.889583
DV288	T	breast	M	Tr	389	253.451	144.937	164.262	3170.77	1051.12	39.6216	1449.16	1.2918	201.74	0.39726	1.43344	1.3127	0.120311	0.233721	0.256317	3.21817	17.7217	32.529	8.19899	0.210261	1.58872	4.41583	0.300284	3.85263	31.8462	151.108	163.039	6.00886	1.15618	2.00631	1.08376	2.87111	7.94688	3.53384	0.0106549	0.625711	16.1177	111.186	313.612	374.487	51.2976	0.777588	1.63847	4.1551
DV314	T	breast	M	Tr	441	206.687	252.176	216.369	3765.78	1416.11	85.3608	2083.92	54.1271	366.671	0.0105331	0.0512489	0.0271363	0.0117841	0.00956058	0.0156466	0.399278	3.77457	6.58668	0.615378	0.0767301	0.547251	1.02335	0.0482411	1.45229	19.2008	80.0938	82.4329	3.32381e-06	1.00551	1.51781	0.637985	2.26921	4.35718	0.939306	0.0106549	0.206961	10.122	100.547	258.375	262.407	13.463	0.312958	1.03016	2.45285
DV020	T	kidney	F	Val	33	119.957	171.853	61.4661	1837.19	755.784	41.8731	844.496	67.2988	96.8622	0.0105331	0.0219235	0.0106147	0.0155331	0.00956058	0.0182748	0.265525	1.80133	2.90518	0.334581	0.0477335	0.276074	0.401095	0.0527528	0.990605	10.7128	42.7726	44.6108	3.32381e-06	0.733403	1.04279	0.236479	1.12141	2.04192	0.551436	0.0106549	0.100671	3.48812	41.002	138.447	146.683	9.6503	0.239939	0.560686	1.45132
DV022	T	kidney	F	Tr	49	244.079	278.29	331.925	2586.24	1088.02	183.365	1350.47	175.739	313.725	0.0573797	0.249285	0.289982	0.0992747	0.168028	0.0431324	1.08346	8.37492	14.2279	2.38011	0.11323	0.762551	1.54076	0.154071	2.36985	19.2171	72.5829	72.6096	1.92938	1.08176	1.31369	0.35671	1.28006	3.1156	0.894686	0.0241083	0.518954	9.16904	55.3781	161.34	194.662	18.7449	0.381895	0.524749	1.33589
DV025	T	kidney	F	Tr	73	279.511	192.311	180.133	2181.27	840.227	109.934	1094.85	105.98	148.448	0.0405127	0.164889	0.0882209	0.0311455	0.036955	0.0574639	0.948771	7.33492	9.46978	1.33009	0.0769401	0.541723	0.867673	0.108531	1.96226	16.9638	56.832	51.7219	0.525148	0.917037	0.941498	0.0713328	0.883815	1.79316	0.345998	0.0106549	0.291654	4.86912	31.4504	92.5415	114.52	6.8422	0.118515	0.201727	0.532332
DV027	T	kidney	F	Tr	89	799.212	587.088	877.816	4492.23	2054.88	801.694	2590.79	382.364	626.288	0.0460328	0.184364	0.0970402	0.0604432	0.0542513	0.0978273	1.41509	7.13915	8.12721	0.388574	0.148745	0.779367	0.846805	0.265578	3.66662	21.1132	56.1344	32.3105	3.32381e-06	1.06728	0.552727	0.32755	1.71111	3.02577	0.417957	0.0508851	0.847494	10.2444	46.8178	124.174	124.557	4.69061	0.225848	0.553409	1.28525
DV035	T	kidney	F	Val	137	291.027	531.086	426.124	3899	1394.1	306.653	1634.37	313.697	513.783	0.0663659	0.151722	0.0425748	0.0196569	0.00956058	0.196089	1.51322	4.80758	4.31729	0.0159963	0.103948	0.368595	0.366769	0.23781	3.58051	20.3584	47.7296	29.3336	3.32381e-06	0.924162	0.681915	0.635973	1.82279	2.59712	0.125294	0.0528545	0.973167	14.6536	77.5414	180.637	155.798	3.91137	0.440954	1.07781	1.88464
DV041	T	kidney	F	Tr	185	319.625	738.419	487.859	4589.26	2358.83	266.007	2859.06	347.235	663.582	0.0223595	0.0475197	0.00623514	0.0188379	0.00956058	0.0785736	0.856489	4.57105	4.96081	0.242322	0.110431	0.646576	0.781854	0.173545	3.35773	23.2032	66.2557	52.0233	3.32381e-06	0.973249	1.30063	0.979613	2.83848	3.81856	0.83451	0.0106549	0.661832	14.2742	116.616	218.98	192.621	13.7213	0.483518	1.55777	2.83566
DV045	T	kidney	F	Tr	211	544.064	1006.35	698.895	6132.1	2969.32	771.505	3459.18	422.716	1003.93	0.147581	0.505607	0.260382	0.0830132	0.0745868	0.280674	3.06	12.7645	12.7552	0.42313	0.18748	1.07801	1.64083	0.453126	4.9964	28.239	81.8704	45.912	0.0143097	1.07123	0.593191	0.816363	2.79259	6.20826	0.669686	0.0860637	1.2579	14.8395	72.9601	197.571	210.366	7.59774	0.431416	1.27853	3.19929
DV047	T	kidney	F	Tr	223	264.491	388.128	547.258	3348.18	1450.53	701.876	1705.81	112.29	429.064	0.218033	0.846999	0.450073	0.0560268	0.0402915	0.59516	4.31159	13.6917	12.059	0.675755	0.143143	0.689536	0.891575	0.61603	5.59809	29.0859	75.3452	51.698	3.32381e-06	1.0045	0.832	0.656733	2.05518	3.98647	0.342487	0.138166	2.38122	20.0639	84.3642	184.732	201.488	7.56491	0.393715	1.11283	2.1837
DV048	T	kidney	F	Val	229	828.878	846.087	1082.2	5053.42	2910.22	1189.72	3312.58	468.032	1152.96	0.224948	1.02313	0.996782	0.121315	0.109548	0.53231	4.91484	23.894	33.7854	2.70502	0.277323	1.35215	1.91178	1.70572	10.6638	44.9604	138.028	86.9754	0.440944	1.34514	1.18891	1.09203	2.43395	5.44208	0.60484	0.358248	6.10634	36.4122	113.384	232.404	254.185	14.464	0.601079	1.03149	1.75337
DV050	T	kidney	F	Tr	241	647.266	841.647	829.162	5614.22	2579.51	640.781	3099.4	313.712	559.216	0.158806	0.828118	0.479839	0.112054	0.113231	0.249377	3.51035	13.0522	13.6972	0.897697	0.19509	1.11105	1.0282	0.419577	5.62471	29.8523	76.6454	40.7676	0.157475	1.07174	0.4834	0.440037	2.08177	3.32411	0.449819	0.0727381	1.15688	14.0674	65.3067	156.273	165.805	6.70635	0.235754	0.840986	1.65818
DV055	T	kidney	F	Tr	267	254.79	273.608	341.354	3590.44	1353.17	163.215	2017.35	197.305	228.932	0.0105331	0.0451224	0.0226377	0.0117841	0.00956058	0.0331228	0.329156	2.23603	3.07469	0.000821247	0.0459772	0.223662	0.353062	0.0708784	1.09771	10.5894	34.8949	24.3442	3.32381e-06	0.591861	0.386387	0.156851	0.938134	2.2253	0.295452	0.0106549	0.214033	5.49398	37.4866	122.09	127.18	5.37714	0.159314	0.360463	1.28871
DV057	T	kidney	F	Tr	276	194.329	353.911	247.176	2914.68	1011.52	159.468	1341.62	164.412	313.983	0.0860406	0.253928	0.122725	0.0302277	0.0271141	0.18673	2.05988	9.09869	10.4818	0.872675	0.113473	0.583317	0.884849	0.263435	5.32849	30.316	74.281	58.0085	0.617695	0.925173	1.29327	0.888315	2.16705	2.89337	0.579495	0.0355664	1.08447	19.5357	123.981	211.975	182.749	14.3378	0.415078	1.14223	1.71658
DV059	T	kidney	F	Val	284	449.138	395.937	513.831	2768.42	1231.09	298.431	1328.41	191.849	227.126	0.0773579	0.403622	0.322604	0.0553131	0.0510874	0.127309	1.85883	11.1017	18.3792	1.44115	0.120762	0.829954	1.70688	0.192491	3.12512	21.2871	81.2687	74.9413	0.200587	1.01819	0.986065	0.223895	1.72255	4.2382	1.07331	0.0165456	0.498512	9.1544	51.0108	153.57	187.053	11.9365	0.194309	0.593846	1.76401
DV064	T	kidney	F	Tr	304	97.2421	32.6428	98.245	1213.83	354.138	24.8457	457.276	54.9235	28.3317	0.116498	0.298091	0.122045	0.0117841	0.00956058	0.176047	1.19894	3.43575	2.89109	0.19969	0.0269703	0.0949269	0.0947279	0.125755	1.30651	7.23667	14.7999	9.72108	0.0330767	0.353463	0.199617	0.0286339	0.209968	0.303065	0.0466994	0.0106549	0.180594	2.62605	13.853	32.7931	34.2751	2.07822	0.0637821	0.0556477	0.146728
DV066	T	kidney	F	Tr	312	450.659	517.303	650.207	3292.9	1601.04	355.211	1779.45	181.594	309.75	0.493158	1.23906	0.806988	0.184894	0.285844	0.329505	3.11987	15.3929	26.9996	3.64959	0.20311	1.29946	3.61598	0.503596	4.41141	22.1875	77.6737	78.4566	3.89161	0.864207	0.941937	0.452098	1.76637	4.74016	2.2212	0.0870241	1.30553	13.147	55.8685	152.718	182.596	23.2989	0.331084	0.63029	1.83522
DV068	T	kidney	F	Tr	320	295.055	210.784	120.753	2309.34	959.999	52.7609	1315.67	9.81152	142.026	0.0105331	0.0122998	0.00623514	0.0117841	0.00956058	0.0188611	0.139612	1.43541	2.16355	0.0666342	0.018052	0.0932941	0.116441	0.0351881	0.653994	10.0577	37.0408	26.9349	3.32381e-06	0.641598	0.528258	0.0319582	0.382546	1.03391	0.112044	0.0106549	0.133082	3.37277	30.5818	107.113	122.901	7.82031	0.128967	0.16465	0.633031
DV074	T	kidney	F	Tr	344 2	192.122	540.983	247.754	2758.45	1280.77	568.127	1400.4	177.328	553.162	0.0308827	0.100612	0.0596176	0.0335332	0.0264397	0.121249	0.719981	3.06867	3.90168	0.455711	0.20356	0.601927	0.545515	0.556628	2.64622	14.3144	36.9855	26.2179	3.32381e-06	0.795258	0.878013	0.855754	1.91857	2.70479	0.300247	0.261448	2.84833	11.5577	55.1193	127.844	108.153	4.3462	0.649584	1.1576	1.80915
DV077	T	kidney	F	Tr	356 2	277.523	436.552	531.255	2475.32	1251.28	453.679	1455.49	190.912	283.694	1.47416	3.69222	2.12807	0.349754	0.373092	1.9946	9.85366	30.9956	37.3439	5.21211	0.569816	2.39067	3.92678	2.28084	11.2425	43.9113	104.941	76.1873	4.15234	1.11061	1.31261	1.41039	3.48268	6.3293	2.03349	0.378394	4.74963	25.8508	95.8585	174.53	176.421	19.4245	0.886592	1.83825	3.02102
DV078	T	kidney	F	Tr	360	79.6728	175.591	45.6464	1631.57	816.849	53.0494	1097.82	31.2584	153.428	0.0105331	0.0268737	0.0232501	0.0117841	0.0132624	0.0156466	0.0913961	0.719089	1.71073	0.325963	0.0155851	0.108009	0.23332	0.0207361	0.222916	3.98605	19.6165	22.1825	3.32381e-06	0.473346	0.595023	0.00221475	0.388735	1.04475	0.219571	0.0106549	0.0408253	1.11627	16.9642	76.5688	97.5908	4.00164	0.103776	0.0645799	0.445915
DV086	T	kidney	F	Tr	384	306.902	223.822	328.165	2152.26	821.979	119.284	936.395	212.501	192.589	0.549511	1.91453	0.894018	0.178602	0.159236	0.934808	6.72395	20.8803	22.1899	1.23287	0.370352	1.77096	2.12132	0.839779	8.51412	36.3027	79.7982	49.3975	0.264098	0.99506	0.67928	0.934117	2.8388	4.25975	0.869105	0.058197	1.20411	14.2947	70.0022	142.605	134.552	7.0688	0.287248	1.12312	2.0217
DV090	T	kidney	F	Val	392	127.855	248.042	203.06	2001.52	804.525	118.335	961.652	155.063	313.578	0.0683324	0.217309	0.120842	0.0420996	0.0417954	0.12906	1.68021	7.12312	9.18086	0.687553	0.14873	0.860315	1.21959	0.245932	3.86723	21.5025	63.22	44.7549	0.220398	0.988118	0.862011	0.712225	2.21145	3.6695	0.817716	0.0349526	0.823059	12.8113	65.9242	157.005	151.714	7.48746	0.325989	1.02952	1.82187
DV098	T	kidney	F	Tr	406	212.245	160.815	163.598	1848.22	749.264	240.764	1031.2	159.83	256.856	0.024554	0.10977	0.114324	0.0386384	0.0446379	0.03927	0.578646	4.60404	8.18346	1.43071	0.0831442	0.680991	1.30518	0.117755	1.46953	12.918	47.9718	44.7479	1.12591	0.746207	0.764344	0.109915	1.29327	3.03414	1.24467	0.0130706	0.294135	4.44915	30.0521	94.2595	113.261	10.3167	0.165742	0.342473	1.25581
DV101	T	kidney	F	Tr	412	266.619	234.933	238.595	2384.41	878.991	354.54	1161.19	112.476	234.033	0.200818	0.800631	0.662971	0.157941	0.175484	0.411846	2.78825	11.1445	15.9311	2.35924	0.312154	1.23769	1.51176	1.78094	6.28864	24.177	58.5498	45.1985	1.30423	0.889228	0.936666	0.710948	2.13185	3.07682	0.832025	0.904727	6.11764	17.2753	59.3203	127.797	109.254	10.1658	0.827579	1.01732	1.61555
DV102	T	kidney	F	Tr	414	101.998	272.576	169.424	2388.23	793.74	108.792	1249.76	65.5379	267.279	0.0702539	0.35442	0.667613	0.0345028	0.0567219	0.108056	1.1404	5.62264	7.867	1.51014	0.0758999	0.486626	0.993646	0.115629	2.08736	15.1721	46.2232	43.6028	0.36936	0.617736	0.803633	0.414374	1.46264	2.50158	0.534666	0.0106549	0.341538	8.51868	56.5388	141.305	134.965	6.30263	0.159662	0.441555	1.09443
DV105	T	kidney	F	Val	420	157.608	114.631	231.025	1407.52	647.622	147.123	774.053	86.109	110.271	0.0322396	0.140625	0.102916	0.0410184	0.0365652	0.0516786	0.714147	4.79375	6.69687	0.666053	0.0518877	0.362813	0.565624	0.136702	1.52492	10.0083	34.4211	27.9278	0.598704	0.560571	0.460355	0.0411252	0.588287	1.56844	0.385535	0.0233455	0.415486	4.44758	20.551	64.4293	85.2689	5.78731	0.118271	0.175333	0.599735
DV107	T	kidney	F	Tr	424	140.316	138.987	201.942	1669.19	546	122.944	784.509	54.5447	86.9895	0.0733656	0.321938	0.1851	0.0319809	0.0243652	0.141605	1.41683	5.30907	6.18459	0.274528	0.0682771	0.322442	0.296898	0.225307	2.8642	14.106	33.6859	22.3637	3.32381e-06	0.67044	0.384817	0.130846	0.746472	1.17158	0.164796	0.0274303	0.486067	6.75043	30.6165	75.2671	65.8252	3.11406	0.116778	0.275376	0.577865
DV111	T	kidney	F	Tr	432	24.7439	24.9206	75.4504	964.14	286.024	16.4691	375.166	6.57523	19.7637	0.0105331	0.0486146	0.0216051	0.0117841	0.00956058	0.0452272	0.262045	0.789999	0.73674	0.0300092	0.0117156	0.0377489	0.0292452	0.06113	0.55608	3.51191	7.42183	5.38026	3.32381e-06	0.18969	0.138891	0.0285508	0.136375	0.213618	0.0278482	0.0106549	0.128169	2.11182	11.7864	30.119	32.5172	2.00167	0.0814058	0.0630973	0.187273
DV112	T	kidney	F	Tr	434	169.697	324.022	354.072	2430.94	1033.55	332.529	1221.13	92.2127	277.575	0.0903713	0.701617	0.349285	0.0352858	0.0327812	0.220951	2.11681	8.39705	13.0519	2.23018	0.0821002	0.573012	1.01687	0.269486	3.48238	18.8696	62.7389	59.6844	1.44788	0.768258	0.855175	0.355555	1.55425	2.60655	0.7353	0.0473619	0.995035	12.4892	64.9441	151.358	161.556	11.9305	0.20167	0.647597	1.26512
DV148	T	kidney	F	Tr	457	96.3183	53.4792	184.451	2017.83	609.284	44.7013	831.693	1.2918	58.4477	0.0105331	0.0122998	0.00623514	0.0117841	0.00956058	0.0156466	0.0521943	0.28218	0.548421	0.00905813	0.0117156	0.0329047	0.0373348	0.0123285	0.196851	2.28753	8.97888	7.19934	3.32381e-06	0.187646	0.157597	0.00947184	0.098867	0.20093	0.0429424	0.0106549	0.0615255	1.27576	10.0102	36.8275	43.2438	2.15974	0.0726877	0.0250162	0.111916
DV144	T	kidney	F	Tr	452	216.582	649.566	472.356	3616.01	1557.54	774.604	1717.59	144.161	559.549	0.108885	0.27048	0.173977	0.0229031	0.02099	0.404262	2.22209	6.36654	5.81884	0.192796	0.118125	0.545844	0.775721	0.293198	3.52961	18.1131	50.223	36.8501	3.32381e-06	0.77245	0.676737	0.714269	1.94841	3.11098	0.385809	0.0665099	1.08558	14.0652	62.5969	152.306	146.614	4.30766	0.321596	0.806507	1.50275
DV150	T	kidney	F	Tr	459	280.796	198.514	277.437	3687.16	1125.58	388.464	1680.47	41.6483	215.004	0.434116	1.43933	0.841389	0.189477	0.274184	0.369991	4.44344	17.8547	24.044	3.14838	0.280815	1.79623	3.94119	0.42981	5.52611	29.4448	73.369	50.2272	3.76265	0.84727	0.550825	0.681579	2.88039	6.34546	2.22225	0.0531334	0.909255	12.0606	60.0016	156.63	149.846	14.4968	0.377796	1.22425	3.2916
DV152	T	kidney	F	Val	461	814.204	48.6249	433.535	3222.51	966.173	113.982	1154.94	80.8086	105.452	1.2244	3.12714	1.28676	0.122221	0.0762124	0.6345	7.93082	34.1774	43.7275	5.28117	0.141978	0.555057	0.589827	0.773875	8.36978	41.6101	113.428	76.8818	4.47419	1.36994	0.654907	0.0961861	0.510474	1.01127	0.151497	0.117009	1.32699	10.8524	39.7864	106.999	112.552	18.9991	0.177411	0.120936	0.290073
DV016	T	kidney	M	Val	1	341.808	314.373	410.985	1980.81	962.543	328.897	1082.59	170.677	211.967	0.426162	1.7648	1.05584	0.25952	0.333201	0.659442	5.7104	26.1211	28.9504	2.46031	0.389533	2.0006	2.65197	1.27758	9.10295	43.7174	120.651	75.2169	0.790067	1.30508	1.03754	0.937378	2.52136	4.64863	0.797564	0.254098	3.55675	22.5913	86.3445	171.697	172.887	12.085	0.395059	0.927527	1.59544
DV017	T	kidney	M	Tr	9	138.109	157.382	204.873	1928.47	774.605	124.044	899.938	105.507	103.193	0.280511	1.22884	0.776188	0.228145	0.393843	0.342544	3.09282	18.0129	29.2966	12.5526	0.291534	1.99778	4.83868	0.480336	4.13592	22.077	93.6601	111.745	6.08542	1.06113	1.36352	0.513443	2.07985	4.36207	2.00395	0.0510061	0.859629	9.01884	55.7253	136.057	147.088	19.8037	0.290287	0.543637	1.3117
DV018	T	kidney	M	Tr	17	219.818	296.046	329.679	2499.37	959.837	234.024	1085.97	119.441	254.551	0.413139	1.25445	0.524563	0.133125	0.140992	0.643635	4.76634	19.2565	23.1498	2.9464	0.28756	1.54046	2.53004	0.812081	6.14645	31.9205	94.83	80.9742	2.5394	1.12179	1.34594	0.926155	2.59616	4.87407	1.23716	0.137955	2.21293	18.0432	82.9506	168.741	178.045	18.3049	0.504192	1.17606	2.18407
DV019	T	kidney	M	Tr	25	110.52	120.948	186.589	2192.89	754.652	64.8582	1138.08	83.0598	142.052	0.0252677	0.107249	0.0770273	0.0214741	0.019322	0.0571157	0.52575	3.16753	4.33084	0.440502	0.0346236	0.212465	0.316793	0.0591767	0.931459	11.5804	42.5727	41.0542	0.0415682	0.767492	0.894549	0.143191	0.849811	1.9759	0.23532	0.0106549	0.156691	5.1593	44.6171	138.841	153.666	9.11288	0.20494	0.301084	1.00689
DV021	T	kidney	M	Val	41	61.7673	44.9599	54.6813	1467	388.123	8.98167	384.488	14.4591	35.0222	0.0392811	0.0823624	0.0196476	0.0117841	0.00956058	0.114629	0.778455	1.88791	1.30141	0.000821247	0.0372775	0.113846	0.0879171	0.125562	2.30937	10.1707	14.6953	7.11685	3.32381e-06	0.371608	0.19569	0.191574	0.63983	0.50542	0.0313294	0.0106549	0.233841	5.97446	37.0908	74.2355	47.1205	0.65972	0.140177	0.298723	0.547749
DV023	T	kidney	M	Tr	57	297.685	259.778	236.063	2497.24	943.299	124.176	1164.97	173.51	186.851	0.330819	1.28203	0.726578	0.197906	0.33486	0.245111	2.88183	17.9989	29.651	7.82639	0.197244	1.49321	3.45655	0.25139	3.3105	24.7264	92.6634	111.061	7.76815	0.858312	1.34055	0.418164	1.71164	3.53358	1.54879	0.0331226	0.58337	8.32649	54.9034	136.561	160.634	25.8971	0.235774	0.542789	1.17029
DV024	T	kidney	M	Tr	65	363.666	670.325	450.508	3518.2	1813.05	261.57	2065.61	164.382	464.597	0.98235	1.66466	0.551078	0.367827	0.402096	1.18222	7.8925	27.0429	25.9831	2.65214	0.574107	2.49792	3.65475	1.78956	11.487	45.7784	104.621	77.7406	3.93578	1.05972	1.46549	1.4987	3.35686	5.83001	1.62078	0.216494	3.83702	27.2775	102.446	189.292	187.314	23.4639	1.10134	1.85674	2.85866
DV026	T	kidney	M	Tr	81	527.936	482.735	335.382	3998.89	1418.8	133.763	1807.9	261.41	262.784	0.250972	2.16706	1.23729	0.120564	0.118993	0.436705	5.89666	25.5507	38.2297	6.08972	0.376366	2.37994	3.75775	0.272346	7.42134	53.0261	184.963	166.226	0.954749	2.16841	3.34873	1.73956	4.62037	6.97451	1.86336	0.0193331	1.01443	24.1322	173.734	339.405	313.922	19.4343	1.04425	2.21304	2.99285
DV028	T	kidney	M	Val	97	221.65	265.587	375.072	2714.57	995.711	228.832	1264.39	92.1422	182.824	1.88849	3.05856	1.38199	0.252238	0.272691	1.60538	7.91879	22.6615	29.8509	3.72704	0.304671	1.48363	3.30525	1.0708	8.47662	32.9424	86.1388	75.855	3.00215	1.13982	1.21809	0.871139	2.50425	4.87847	1.77153	0.0825994	1.69785	17.4614	76.6018	172.076	173.84	17.4049	0.482186	1.055	1.94405
DV029	T	kidney	M	Tr	105	340.843	676.281	504.093	4301.38	1833.96	774.556	2227.64	210.695	786.855	0.0813111	0.230773	0.127007	0.0363572	0.0320842	0.139941	1.44064	7.08748	8.63175	1.03069	0.134702	0.705094	0.94572	0.280892	4.31344	28.4078	77.8433	61.2516	3.73929e-06	1.26188	1.51587	0.934779	2.23448	3.07794	0.406344	0.0413859	1.27922	21.9118	117.565	222.854	182.623	7.49957	0.416701	0.95701	1.69573
DV030	T	kidney	M	Tr	113	303.227	375.282	425.128	2742.99	1094.23	251.318	1246.65	199.878	232.291	2.76533	6.81055	2.33154	0.716252	0.916545	2.98156	16.4954	59.1217	56.4786	7.45818	0.881461	4.3789	7.54337	2.79811	13.6071	52.2046	136.512	117.285	4.21838	1.02364	1.5603	1.5369	4.04189	7.17169	2.47343	0.309415	4.38133	27.5803	93.8752	168.996	181.913	19.6489	0.646632	1.45112	2.15191
DV031	T	kidney	M	Tr	121	135.007	61.6073	190.294	1417.31	564.797	61.4349	834.202	61.3224	91.3064	0.0286516	0.156166	0.15482	0.127811	0.23251	0.0479028	0.575762	4.23368	6.59768	0.800022	0.070727	0.546886	0.965651	0.119763	1.28211	8.50939	30.0359	22.2048	0.603944	0.54874	0.389685	0.0501148	0.56814	1.74374	0.546745	0.0106549	0.291232	4.15142	18.8634	61.1114	79.3481	8.16596	0.176046	0.151825	0.54633
DV033	T	kidney	M	Val	129	167.397	317.958	311.816	2776.98	979.458	136.23	1284.27	97.117	271.492	0.156534	0.653225	0.267368	0.0746856	0.0680433	0.346229	3.54236	14.3552	18.2245	1.3787	0.188215	1.21336	2.33404	0.383062	5.42956	32.7666	96.4479	90.2779	0.0785719	1.34621	1.74152	1.04336	2.88121	4.85196	1.13918	0.0381447	1.23992	20.2011	108.793	233.545	222.356	12.6062	0.520031	1.18932	2.16933
DV036	T	kidney	M	Tr	145	240.679	188.439	298.44	2446.92	907.417	299.19	1124.51	33.8297	306.286	0.0105331	0.0303016	0.0115404	0.0117841	0.00956058	0.0284414	0.273732	1.4166	1.23778	0.00505653	0.0334757	0.107444	0.0657463	0.0927299	1.4182	9.987	20.449	10.7796	3.32381e-06	0.482977	0.232656	0.102585	0.484803	0.607087	0.0109465	0.0205008	0.380515	5.88869	33.9117	78.9548	71.3615	0.773476	0.102834	0.234486	0.521906
DV037	T	kidney	M	Tr	153	66.0905	207.864	246.864	2045.1	795.915	230.614	1034.37	113.474	222.517	0.163561	0.290646	0.0249486	0.0221726	0.00956058	0.992995	3.71123	6.69811	3.66355	0.095316	0.0939207	0.321325	0.284527	0.948727	5.97473	22.531	36.6331	22.6607	3.32381e-06	0.684384	1.02183	0.78382	1.71311	1.60222	0.0935435	0.195431	3.18492	25.0241	99.51	143.917	113.969	4.17201	0.46764	0.985384	1.05326
DV039	T	kidney	M	Val	169	354.485	521.36	464.476	3526.41	1407.72	396.035	1612.34	276.764	454.475	0.152885	0.572137	0.274875	0.0852833	0.0890125	0.348707	3.41059	14.0733	15.5497	1.11397	0.264716	1.30837	1.72945	0.582704	6.14535	31.9598	76.7684	52.7185	0.217095	0.899913	0.796927	0.763758	2.38147	3.76722	0.701282	0.0966685	1.53175	15.1202	72.4514	143.46	129.697	6.87456	0.284262	0.889217	1.60301
DV040	T	kidney	M	Tr	177	867.675	750.555	881.648	5206.8	2381.29	585.104	3217.29	505.523	773.206	0.267969	1.22623	0.697446	0.174464	0.172082	0.414135	4.627	20.4318	25.9408	3.18238	0.333434	1.93896	2.82419	0.661363	7.50985	36.1324	87.9771	61.1974	2.91339	1.14728	0.796661	0.642788	2.63222	4.81549	1.37216	0.0763095	1.42558	15.0693	66.2528	146.881	126.539	12.8257	0.386766	0.887251	2.01217
DV042	T	kidney	M	Tr	193	401.036	641.327	630.127	4674.32	1935.84	774.695	2442.04	177.911	565.158	0.0457449	0.168062	0.0808268	0.0344898	0.035291	0.124557	1.44968	5.52963	6.21253	0.0823574	0.111375	0.52425	0.546525	0.257411	4.27106	23.7932	61.1799	37.1836	3.32381e-06	1.10785	0.717014	0.548957	1.96229	2.53401	0.157503	0.063115	1.20951	18.4836	88.3332	200.568	165.808	1.56462	0.257699	0.777266	1.28677
DV043	T	kidney	M	Tr	199	1562.22	1117.87	1462.14	7352.9	3442.12	996.673	4204.16	419.249	1036.76	0.161782	0.907325	0.873194	0.100412	0.0787907	0.282511	3.39873	23.2625	39.1495	5.77214	0.129314	0.762349	1.19399	0.647271	6.09133	34.2334	123.481	120.477	4.44177	1.41499	1.39901	0.139866	1.1726	2.78355	0.370636	0.0953434	1.58964	15.6001	64.2917	165.226	222.136	23.8331	0.266344	0.320592	0.862092
DV044	T	kidney	M	Val	205	225.347	247.403	283.96	3060.01	952.759	107.275	1284.69	164.882	149.835	0.126527	0.293698	0.0743435	0.063516	0.054531	0.262558	2.29887	7.06729	7.03387	0.0411862	0.158523	0.740364	0.987584	0.310288	4.23496	19.2437	37.8692	22.1653	3.32381e-06	0.684753	0.371142	0.507165	1.97239	2.50478	0.288241	0.0189962	0.515002	9.72226	49.2656	115.712	82.6153	2.77358	0.203006	0.582969	1.25566
DV046	T	kidney	M	Tr	217	632.335	807.507	966.129	6313.17	2550.54	534.184	3074.83	200.194	405.107	0.236868	0.868342	0.351866	0.101763	0.098394	0.490383	5.15951	17.4701	19.6801	1.37506	0.263964	1.65703	2.8107	0.608656	6.4899	33.2096	89.6403	67.6751	2.26306	1.03192	1.01049	1.10171	3.43949	6.30938	1.99725	0.0684856	1.57252	19.4143	94.5494	214.903	217.955	18.9475	0.561954	1.74063	3.42501
DV049	T	kidney	M	Tr	235	335.467	242.1	394.173	3185.3	1149.12	98.6759	1617.74	196.51	227.17	0.0204151	0.125476	0.121428	0.0292039	0.0292621	0.0261205	0.564719	4.97481	8.52527	0.891339	0.0525628	0.394161	0.916668	0.0830829	1.33439	13.1915	43.3346	38.3958	0.414561	0.699237	0.621867	0.103535	0.953712	2.15092	0.453512	0.0106549	0.197427	4.72683	35.4337	105.301	111.669	8.013	0.143477	0.206819	0.730199
DV051	T	kidney	M	Tr	247	411.331	259.577	422.583	3344.46	1365.96	348.741	1700.81	226.15	327.065	0.110364	0.410001	0.243112	0.473179	0.476724	0.157488	2.20263	10.4796	12.0045	0.552094	0.307173	1.82118	2.01985	0.315913	4.74787	26.5587	64.6856	41.9014	0.148583	0.839282	0.61325	0.570969	2.20146	4.06074	0.712392	0.0468063	0.984275	16.1768	76.2469	174.967	155.562	8.24468	0.275495	0.929443	2.03671
DV052	T	kidney	M	Val	252	432.719	352.78	434.246	2830.57	1261.04	217.509	1374.25	196.087	255.029	0.14845	0.590261	0.318173	0.0772049	0.0685991	0.213598	3.44871	19.5205	21.6879	4.292	0.227546	1.35231	1.77073	0.428122	5.92138	37.3793	124.296	103.42	2.87385	1.40468	1.2049	0.69454	2.3301	4.77059	0.655446	0.0550451	1.31564	15.7536	74.5667	190.063	218.361	18.7599	0.400913	1.13118	2.33455
DV053	T	kidney	M	Tr	257	85.5608	262.825	69.2304	2838.54	1244.49	172.47	1691.01	23.223	335.268	0.0105331	0.040466	0.0190656	0.0117841	0.0184587	0.0156466	0.193349	1.73679	4.66548	1.67885	0.0335811	0.276735	0.74889	0.0366297	0.590653	8.41463	55.7601	91.0823	3.32381e-06	0.686305	1.62148	0.227066	1.29263	2.77673	1.08807	0.0106549	0.125325	4.82619	63.0867	206.758	238.118	14.7627	0.204057	0.451223	1.40043
DV054	T	kidney	M	Tr	262	154.072	346.904	351.389	2768.98	1084.33	397.225	1294.9	128.768	301.087	0.411483	1.18682	0.302934	0.0598932	0.0438896	1.9614	5.49977	8.83314	6.87812	0.384636	0.0543299	0.252402	0.323107	0.534042	3.17561	12.0368	26.607	23.1615	0.28577	0.439784	0.422777	0.109325	0.5939	0.965306	0.183434	0.058604	0.705403	7.50303	36.9163	80.3258	76.5447	7.13488	0.169516	0.215495	0.536255
DV056	T	kidney	M	Tr	272	183.632	151.716	167.434	1860.52	815.947	62.6915	1114.81	31.9966	177.828	0.0514825	0.0915382	0.0302236	0.0117841	0.00956058	0.136649	1.00343	3.47929	3.66343	0.0987931	0.0399562	0.169132	0.17787	0.171151	2.26669	13.9577	37.6565	27.3764	3.32381e-06	0.733992	0.559237	0.14893	0.817711	1.37693	0.138687	0.0351581	0.579012	8.77908	51.6867	122.27	119.19	5.69862	0.166856	0.39488	0.874438
DV058	T	kidney	M	Val	280	349.874	370.769	445.064	3150.34	1309.01	526.216	1564.34	273.271	505.743	0.0412523	0.147842	0.108083	0.052215	0.04854	0.104091	1.34192	6.42117	8.48487	0.209993	0.158044	0.927119	1.35585	0.213702	3.21538	18.448	52.5958	33.051	3.32381e-06	0.837017	0.515235	0.441653	2.34403	4.25243	0.823266	0.0564231	0.757861	9.1358	48.8119	137.037	135.618	4.95783	0.237622	0.817673	1.95462
DV061	T	kidney	M	Tr	292	273.579	139.79	363.19	2033.44	788.541	101.591	868.296	91.5333	78.4689	0.0604595	0.190819	0.113372	0.0302732	0.0194865	0.109543	1.46361	7.91416	9.90907	0.416841	0.0734193	0.373341	0.436969	0.25385	3.48642	20.2251	59.5288	36.6837	3.32381e-06	0.940059	0.534416	0.116385	0.893096	1.74783	0.16988	0.0300844	0.581269	8.46963	42.5596	114.588	130.805	4.58091	0.10999	0.270891	0.674509
DV062	T	kidney	M	Tr	296	39.5483	43.0211	55.3986	1217.45	308.296	12.7883	379.742	23.8346	16.8375	0.0105331	0.0429341	0.0166327	0.0117841	0.00956058	0.0456869	0.365602	1.35295	1.53214	0.00170427	0.0247876	0.105236	0.0942483	0.0817479	1.52653	7.84744	15.1812	7.99364	3.32381e-06	0.358777	0.181932	0.109924	0.460512	0.460368	0.0426007	0.0106549	0.209153	4.83738	31.4546	71.7896	48.4505	0.597832	0.0801018	0.191082	0.44059
DV063	T	kidney	M	Val	300	108.18	151.219	195.718	1755.39	684.399	164.47	881.875	30.385	201.654	0.0968992	0.234738	0.0821572	0.0213071	0.0133934	0.206667	1.472	4.20353	4.91665	0.232723	0.0531249	0.229924	0.248449	0.260735	2.96773	14.0793	32.5996	22.9675	3.32381e-06	0.608166	0.460579	0.180175	0.914459	1.2063	0.104732	0.0538734	0.735245	9.0187	49.9712	107.728	90.3025	2.49691	0.138995	0.399477	0.770864
DV065	T	kidney	M	Tr	308	437.203	775.52	715.756	4352.92	2004.23	510.534	2270.38	204.711	366.79	2.68835	8.52315	5.82736	0.435801	0.58763	3.31232	15.1826	44.1075	59.6238	9.73639	0.498798	2.70384	5.7788	1.8453	10.6951	41.3368	127.16	119.398	4.25951	1.00687	1.12445	1.18344	3.43986	7.58251	2.71589	0.196967	3.2557	23.4244	86.4219	200.815	222.36	22.132	0.513656	1.24669	2.62237
DV067	T	kidney	M	Tr	316	94.0052	80.0645	76.0778	1715.67	486.16	228.614	646.607	31.519	201.375	0.0602192	0.214064	0.15255	0.0481279	0.0440213	0.0851398	0.841308	4.00814	5.4163	0.309458	0.0748027	0.390322	0.637081	0.123519	1.42078	8.63271	22.3038	15.3243	3.32381e-06	0.416387	0.250917	0.118768	0.722617	1.57445	0.292433	0.0269221	0.233643	2.6914	16.5358	48.8212	51.3464	2.68862	0.0843163	0.181534	0.625968
DV069	T	kidney	M	Tr	324	72.8903	86.008	98.5531	1502	566.989	32.8737	682.513	40.8626	50.3834	0.0105331	0.0122998	0.00623514	0.0117841	0.00956058	0.0156466	0.064643	0.504904	0.726698	0.0065737	0.0160536	0.0918554	0.132369	0.0216835	0.311886	4.67805	15.6603	15.2348	3.32381e-06	0.314101	0.379238	0.0353503	0.459188	0.985331	0.114502	0.0106549	0.0458624	1.60856	20.0606	65.2332	76.0825	1.98693	0.0792763	0.146673	0.624551
DV070	T	kidney	M	Val	328	39.0595	24.8969	32.7735	968.922	252.966	4.58226	311.488	27.1056	19.3777	0.0105331	0.0122998	0.00623514	0.0117841	0.00956058	0.0156466	0.0668698	0.403003	0.756351	0.00557901	0.0117156	0.0658777	0.0817805	0.0138696	0.179266	2.32437	7.43346	5.50944	3.32381e-06	0.176932	0.132289	0.0107235	0.158945	0.367171	0.0507296	0.0106549	0.0243362	0.430754	6.58345	23.7662	24.1125	0.850087	0.0425609	0.0534355	0.203889
DV071	T	kidney	M	Tr	332	214.376	515.436	322.249	3718.94	1590.39	505.011	1944.86	139.538	507.994	0.0105331	0.0160081	0.00623514	0.0117841	0.00956058	0.0213851	0.211982	1.2324	2.17305	0.0227833	0.0228163	0.107141	0.157042	0.05151	0.864573	7.85237	25.3742	22.8386	3.32381e-06	0.402369	0.430592	0.10653	0.686205	1.50132	0.207377	0.0106549	0.186393	4.44148	36.114	119.376	125.444	7.21225	0.179635	0.461664	1.30436
DV072	T	kidney	M	Tr	336 2	99.4205	208.6	212.262	1730.88	804.748	114.615	1057.85	62.5104	204.114	0.152052	0.563247	0.201046	0.0462347	0.0480653	0.49016	2.96733	8.48871	8.10596	0.943103	0.188773	0.849148	0.788069	0.49928	5.78978	29.1945	76.5962	48.8814	0.176085	1.28318	1.23511	1.08419	2.77493	4.15117	0.473616	0.0993948	1.82001	20.9587	97.8977	207.323	199.769	8.05169	0.692317	1.66132	2.41696
DV073	T	kidney	M	Tr	340 2	60.3519	95.9465	132.465	1352.13	476.578	90.3479	588.342	72.3608	103.977	0.0681802	0.418362	0.391647	0.0335093	0.0385013	0.165986	1.53256	5.06321	6.81079	1.05827	0.0574788	0.265756	0.362788	0.196293	2.40976	12.2698	35.0774	29.1007	0.408573	0.777133	0.672466	0.159063	0.946197	1.59496	0.312233	0.030111	0.513097	7.49936	37.9209	104.469	109.712	7.37517	0.206764	0.386253	0.846363
DV075	T	kidney	M	Tr	348 2	136.452	255.542	162.465	1802.87	982.176	90.5435	1241.5	96.1312	305.558	0.0784919	0.335904	0.297395	0.0463781	0.0743379	0.0901104	1.02016	6.03597	9.48056	1.36344	0.100149	0.679015	1.43609	0.123708	1.66241	13.96	54.5785	48.4418	0.341905	0.920429	0.882641	0.281412	1.54652	3.99785	0.894186	0.0144176	0.313405	5.86383	39.4633	127.144	161.385	9.75765	0.194482	0.549458	1.7726
DV076	T	kidney	M	Tr	352 2	409.205	759.653	607.657	3784.7	1774.33	485.756	2060.29	417.29	611.295	0.149787	0.809718	0.581251	0.0865303	0.105351	0.391843	3.49755	12.7977	16.2223	1.21307	0.212009	1.32451	2.12032	0.385526	4.82035	25.9097	77.6727	56.7757	0.0402979	1.14507	1.02112	0.963733	2.81463	5.10146	1.23778	0.0719117	1.26672	16.1152	74.3991	173.898	177.221	10.6477	0.40321	1.14424	2.14218
DV079	T	kidney	M	Tr	364	128.628	144.123	257.281	1678.97	739.326	89.3627	934.846	119.572	127.977	0.0105331	0.0451475	0.0233438	0.016413	0.0135233	0.0342141	0.32024	1.89064	2.72459	0.186951	0.0416002	0.201293	0.252272	0.0871547	1.31402	9.99862	33.1039	27.5594	3.32381e-06	0.689343	0.606771	0.127859	0.877486	1.76869	0.187597	0.0128381	0.325144	5.82801	34.8174	105.913	120.67	3.27758	0.141351	0.339711	0.918008
DV080	T	kidney	M	Tr	367	126.136	121.071	194.076	2645.35	792.222	95.1714	1287.83	1.2918	161.544	0.108512	0.358163	0.168642	0.0332947	0.0256884	0.220437	1.95452	6.74031	7.55653	0.476159	0.0624928	0.230433	0.290851	0.301275	4.1301	22.2799	51.2473	32.0236	3.32381e-06	0.798955	0.527485	0.308003	0.938965	1.54262	0.0927494	0.0430807	1.03065	15.6059	73.0256	164.612	138.024	6.68673	0.23865	0.468293	0.879986
DV081	T	kidney	M	Val	370	110.353	90.4846	160.818	1314.84	578.358	46.0731	665.768	96.3541	60.8441	0.0105331	0.0271179	0.018034	0.013506	0.00956058	0.0156466	0.207272	2.4652	4.4658	0.423325	0.0410472	0.202396	0.321436	0.0448486	0.860092	9.52551	47.236	38.5709	0.016648	0.901733	0.752381	0.080252	0.783314	2.36969	0.339894	0.0106549	0.173334	4.0425	27.5255	113.166	152.944	9.06782	0.157327	0.26069	1.02631
DV082	T	kidney	M	Tr	373	291.446	163.687	255.678	2907.72	975.597	95.3832	1461.5	167.12	176.104	0.0105331	0.143976	0.167894	0.034226	0.0440937	0.0263469	0.670957	6.02288	12.7778	2.39008	0.0698072	0.565039	1.11749	0.0672809	1.69332	17.7348	67.2359	66.0572	1.16359	0.852634	0.900589	0.121613	1.3337	2.95043	0.959306	0.0106549	0.210235	5.52937	43.1313	131.509	147.157	11.4531	0.170491	0.365333	1.14685
DV083	T	kidney	M	Tr	376	343.459	316.099	347.683	2110.01	1014.42	350.524	1164.05	134.572	283.319	0.115854	0.964554	1.53746	0.107509	0.171701	0.132742	2.42632	19.2674	48.6539	11.0718	0.166569	1.23382	2.59549	0.32515	4.02726	24.4468	112.413	123.907	8.88751	1.08233	1.20831	0.430573	1.61316	4.02883	1.55341	0.049683	0.970822	10.8516	52.57	142.068	184.028	35.9857	0.368152	0.715285	1.47471
DV084	T	kidney	M	Tr	379	559.41	135.689	556.427	3347.85	1285.28	441.183	1988.77	51.8739	228.271	0.0617388	0.266158	0.228812	0.018735	0.0268456	0.167067	1.43938	6.89709	10.2359	0.608792	0.0546161	0.207115	0.170247	0.554876	3.61508	15.5173	41.9505	27.0765	3.32381e-06	0.669138	0.377314	0.0670791	0.410637	0.761305	0.0436989	0.226991	2.07999	8.90794	27.8064	67.7994	80.2361	4.18944	0.145509	0.136423	0.277486
DV085	T	kidney	M	Val	382	221.719	410.327	229.49	2571.38	1166.43	204.866	1183.13	36.9554	354.567	0.271742	1.42959	1.04119	0.127386	0.24992	0.214514	3.30091	14.4014	17.9099	2.83077	0.1826	1.3464	2.29112	0.185709	3.29193	25.6428	87.5686	60.2533	0.852256	1.10404	0.886441	0.709356	2.22292	4.68982	0.819475	0.037285	0.527989	8.28723	59.6136	167.278	184.461	11.0834	0.317488	0.974012	1.98899
DV087	T	kidney	M	Tr	386	236.689	410.666	377.366	2444.8	1311.12	236.598	1444.65	224.435	355.946	0.372604	1.85695	1.2351	0.109585	0.109328	0.545974	4.99574	20.3962	25.4106	2.44338	0.158263	0.85343	1.40179	0.518861	4.62877	24.3375	87.7788	74.6852	3.49239	0.937217	0.893818	0.515315	1.52162	3.55925	0.973392	0.0874002	1.36564	12.1509	53.3605	146.288	179.919	27.6578	0.364128	0.722671	1.46022
DV088	T	kidney	M	Tr	388	273.937	318.568	386.971	2396.35	968.991	134.365	1130.59	242.87	261.145	0.220162	1.40662	1.43609	0.0982472	0.165578	0.312182	3.5391	16.6184	32.2378	6.50921	0.152177	1.06451	2.14743	0.432006	4.6513	23.0968	87.1055	89.6744	3.86125	1.15893	1.16453	0.348348	1.53962	3.25214	1.28041	0.0548916	0.936962	11.1097	49.4914	133.09	164.453	22.0282	0.29863	0.523314	1.11031
DV089	T	kidney	M	Tr	390	220.318	263.345	296.438	2382.86	1075.45	181.341	1324.95	113.742	164.237	0.0127032	0.049778	0.0300024	0.0117841	0.00956058	0.0340634	0.312475	2.33703	4.82859	1.27318	0.0380486	0.219073	0.298328	0.0746758	1.38317	13.3802	56.7838	59.4216	3.32381e-06	1.006	1.22628	0.222843	0.975255	1.60316	0.280901	0.0106549	0.357514	8.73388	57.6765	156.528	176.478	7.37894	0.13635	0.316841	0.679472
DV091	T	kidney	M	Val	394	308.564	952.004	658.591	4428.46	2537.64	437.328	2859.07	253.015	823.576	0.33115	1.32497	0.633304	0.0621336	0.0495623	0.926184	5.57674	14.4495	14.1836	1.19621	0.1751	0.811604	1.12247	0.608088	6.19487	32.1717	93.488	63.7165	0.267009	1.21389	1.4548	1.29997	2.64409	4.55865	0.648487	0.114407	2.60187	25.9607	115.702	221.731	227.343	14.0676	0.777388	1.76217	2.60354
DV092	T	kidney	M	Tr	396	123.711	171.13	92.1584	1834.99	746.823	62.1367	989.828	61.2233	177.149	0.0333057	0.115088	0.0577132	0.0793626	0.0676408	0.0432837	0.56427	3.50241	5.09066	0.821485	0.0796099	0.453291	0.59354	0.0588662	1.55907	15.2514	59.1468	53.3212	3.32381e-06	0.901391	1.0303	0.355633	1.08231	1.95567	0.441684	0.0106549	0.219665	7.50131	56.4883	150.048	152.171	10.4736	0.192829	0.409216	0.948014
DV093	T	kidney	M	Tr	398	237.406	487.651	407.164	3535.55	1266.73	820.198	1520.77	175.001	532.25	0.154794	0.610722	0.282386	0.133924	0.10188	0.361695	3.93836	13.7818	13.5691	0.768282	0.360759	1.82424	1.81178	0.903095	8.43403	38.3803	75.2969	46.1894	0.399623	1.08307	1.21907	1.46478	3.75246	4.11504	0.766661	0.322497	3.65033	24.3213	117.966	191.651	146.911	7.6316	0.660913	1.66537	2.19806
DV094	T	kidney	M	Tr	400	188.91	280.722	267.803	2288.47	918.392	129.676	1024.35	111.144	167.165	1.01291	2.76128	1.85596	0.304391	0.511054	0.591161	5.41495	22.1787	37.434	6.9902	0.371162	2.28229	5.00846	0.696305	6.15442	29.1854	93.5851	97.0816	6.41857	0.960665	1.13747	0.927921	2.98815	6.32409	3.07052	0.0521187	1.09885	12.8579	63.6978	155.152	177.761	27.8924	0.478767	1.39724	2.85816
DV095	T	kidney	M	Val	402	94.2069	170.664	248.831	2001.16	686.808	224.652	914.439	77.8363	235.495	0.569456	1.88136	0.892771	0.15499	0.183127	0.888124	5.50405	17.4054	21.6913	3.4921	0.243277	1.34318	2.12834	1.04369	6.85583	27.343	61.9446	62.6572	3.4959	0.68855	0.928922	0.593133	2.12339	3.25403	1.18698	0.135391	2.05913	14.82	68.6608	135.313	131.804	16.1154	0.367914	0.862574	1.79706
DV097	T	kidney	M	Tr	404	192.98	343.342	331.406	2830.57	1115.68	357.433	1384.34	280.156	473.976	0.563824	1.91538	0.673729	0.0820078	0.053972	1.63019	7.89895	17.6646	15.9597	2.63731	0.272964	1.04714	0.882455	1.17798	10.6714	46.6455	100.304	58.7516	0.788093	1.48039	2.1223	1.76696	3.2551	3.85704	0.396456	0.229449	4.46965	38.0247	158.004	246.053	212.192	11.3283	1.2857	1.90015	1.93647
DV099	T	kidney	M	Tr	408	109.996	230.527	142.01	2277.67	826.024	215.38	1009.65	52.189	163.383	0.0625317	0.298532	0.268737	0.0471179	0.0556485	0.0711334	1.17681	7.93778	14.8934	5.25694	0.100024	0.889398	2.06162	0.111095	2.02819	16.6839	69.69	88.2915	3.30643	0.796782	1.35171	0.481535	1.9199	4.1261	1.77294	0.0198543	0.365445	7.28494	55.5904	152.85	177.959	24.5893	0.307606	0.761927	1.9229
DV100	T	kidney	M	Tr	410	237.902	174.853	300.719	1860.26	771.151	155.332	921.682	86.3261	93.1152	0.381359	1.96901	1.58619	0.156002	0.182879	0.439347	5.21305	27.2943	47.7337	8.39458	0.312289	1.693	3.17127	0.585042	7.20515	43.5857	153.656	136.709	7.08103	1.52088	1.90865	1.11282	2.53672	4.88143	1.5292	0.0961799	1.94167	21.6296	106.941	233.207	242.226	35.9036	0.765851	1.13282	1.70975
DV103	T	kidney	M	Val	416	139.82	187.945	224.016	1652.24	735.255	213.161	909.309	102.492	213.407	0.443585	1.63268	1.07647	0.19543	0.247033	0.482079	4.56801	18.176	25.8323	3.22566	0.321327	1.81398	2.90636	0.836497	6.41075	28.3755	77.2394	61.844	3.17646	0.749554	0.747977	0.733562	2.63647	4.95908	1.89195	0.16194	2.23614	14.5112	60.8229	137.587	145.754	17.6269	0.412485	1.1934	2.46247
DV104	T	kidney	M	Tr	418	138.314	189.736	242.754	1733.66	792.634	189.827	903.35	113.181	130.214	0.0299346	0.0965397	0.0813082	0.0175701	0.0162367	0.0368333	0.461548	3.0936	3.70439	0.283581	0.0371962	0.202048	0.246862	0.0659391	1.05319	9.59334	35.1898	23.4363	0.0327863	0.681066	0.404369	0.0629562	0.57376	1.55076	0.162173	0.0106549	0.172899	3.56134	22.9858	83.0157	110.793	5.14805	0.110592	0.178509	0.759092
DV106	T	kidney	M	Tr	422	117.495	76.374	178.304	1257.1	459.998	65.0223	625.016	72.8359	104.362	0.0269945	0.111175	0.100802	0.0236405	0.0229932	0.0620756	0.828503	4.15594	5.77254	0.551563	0.0643629	0.340627	0.425681	0.137635	2.16425	12.3198	32.8872	22.222	0.12085	0.605353	0.395889	0.125733	0.845034	1.45312	0.223135	0.0199867	0.337457	5.19124	26.4091	71.6345	65.7532	3.3788	0.0984078	0.243746	0.600081
DV109	T	kidney	M	Val	428	116.013	153.586	166.039	1658.02	775.266	82.4782	1005.22	58.423	165.015	0.0231576	0.0898562	0.0700416	0.0329341	0.0345076	0.0280647	0.438867	3.47292	5.22679	0.433447	0.0784446	0.503388	0.970656	0.101502	1.1859	10.7867	40.0803	32.2219	0.136568	0.660559	0.587473	0.19822	1.29659	3.49666	0.809597	0.0106549	0.218567	4.22952	28.9144	101.272	130.478	7.40365	0.167745	0.411253	1.64029
DV110	T	kidney	M	Tr	430	145.529	91.8929	141.856	1429.18	504.149	45.9598	611.408	46.6607	76.9761	0.220945	1.94153	2.34532	0.219131	0.602523	0.156757	2.40018	15.8487	33.9999	7.73901	0.154488	1.62166	4.94518	0.173843	2.04008	13.2987	56.4009	66.2424	5.10233	0.591507	0.630123	0.0968202	1.23036	4.49865	2.61075	0.0106549	0.218934	2.84857	17.3807	65.3765	103.882	17.7361	0.139665	0.177314	1.02941
DV113	T	kidney	M	Tr	436	707.421	344.618	497.068	2540.88	1252.76	132.859	1363.87	151.182	139.693	0.214698	2.09712	1.92375	0.153395	0.208785	0.137601	3.26494	26.2738	39.2895	7.11192	0.187621	1.24727	2.18398	0.226313	3.32801	26.2811	107.699	90.1882	3.513	0.921952	0.674125	0.161811	1.10131	3.08649	0.89447	0.0135186	0.335329	5.24959	28.2918	105.127	155.898	18.6321	0.118318	0.328382	1.1589
DV114	T	kidney	M	Tr	438	153.551	65.4919	264.094	1232.2	494.226	115.995	555.806	34.1261	42.7379	0.0555984	0.209818	0.223361	0.0317006	0.035589	0.140228	1.03069	4.91339	7.11729	0.910457	0.0421387	0.220017	0.286284	0.27827	2.25665	10.202	27.925	22.4035	0.437138	0.577328	0.444159	0.0345252	0.350187	0.769557	0.111286	0.0406804	0.63383	5.68806	21.6348	50.2566	64.3083	3.98714	0.101266	0.0916642	0.271487
DV115	T	kidney	M	Val	440	1959.96	2012.72	1672.5	10011.9	4628.45	1642.13	4854.67	811.361	1435.32	0.612441	4.53759	5.2167	0.443106	0.72802	0.312347	6.05294	50.4523	113.953	21.6632	0.558243	3.00186	6.44782	0.700842	7.98547	47.619	207.968	209.549	13.4685	1.08273	1.24301	1.18231	2.90537	6.70407	2.2756	0.123536	2.52218	22.2285	98.3617	235.184	275.261	47.9681	0.457224	1.41961	2.48082
DV116	T	kidney	M	Tr	442	276.582	568.108	425.979	3521.24	1626.33	632.605	1925.37	198.961	603.98	0.23635	0.724973	0.364193	0.0754945	0.0541002	0.422036	3.46518	13.8992	17.3724	2.14591	0.190303	1.01183	1.86335	0.574216	5.08022	27.2358	77.3373	62.0544	3.90595	0.778383	0.92493	0.852254	2.13869	4.08839	1.2468	0.11989	2.04827	17.3663	78.1693	177.244	178.879	22.5599	0.433907	0.95216	2.02857
DV140	T	kidney	M	Tr	444	305.559	419.439	343.712	2880.21	1371.36	303.86	1677.19	212.861	362.945	3.31629	6.49739	2.26477	0.728223	0.511496	1.92352	12.1455	46.2715	58.141	8.02859	0.769805	4.19932	5.69755	1.26971	14	59.5006	172.653	139.546	9.34418	1.39292	2.15795	2.23464	5.23802	9.4936	3.51383	0.13544	2.88424	27.0991	141.081	275.449	281.789	41.4103	1.68387	3.44682	5.38705
DV141	T	kidney	M	Tr	446	263.132	223.539	337.269	2051	796.744	166.366	1013.6	119.322	140.921	0.435769	1.85461	1.49098	0.114796	0.138608	0.4831	4.72136	22.7682	31.0564	4.50813	0.193131	1.256	2.12307	0.445692	5.20547	31.9631	98.3306	80.4461	2.71437	0.883391	0.863942	0.468119	1.74356	3.65077	0.748216	0.0408745	0.941145	12.0354	61.2337	146.02	161.01	15.0579	0.191486	0.508504	1.24846
DV142	T	kidney	M	Val	448	105.248	147.823	159.378	1592.83	682.905	171.347	883.935	64.6154	229.855	0.0824736	0.44476	0.327998	0.0873829	0.0828818	0.153947	2.86311	15.1374	18.8489	0.950219	0.249763	1.6006	2.29917	0.34738	4.58381	29.3911	105.592	77.3168	0.315373	1.07292	1.13269	0.905926	2.58842	5.74761	1.13746	0.0780409	1.45179	14.9366	72.6912	182.864	209.444	15.4124	0.41657	1.29397	2.52001
DV143	T	kidney	M	Tr	450	252.794	942.912	875.64	4904.31	2421.01	1293.71	2564.67	312.727	1064.64	3.86254	9.19858	4.09366	0.476372	0.412655	6.36892	23.7167	65.4237	83.6636	12.7124	0.968198	3.48595	5.56995	6.05498	24.2934	84.3255	216.933	182.165	11.5452	1.86676	4.39987	3.27783	5.13424	8.07525	2.27637	1.85979	17.6138	84.4971	236.777	339.978	322.219	41.8817	2.84121	2.96833	3.65767
DV145	T	kidney	M	Val	454	68.3338	97.8173	83.8356	1572.18	512.171	42.5587	848.58	20.2069	88.72	0.178214	0.934455	1.92721	0.0441569	0.0580094	0.311079	2.67772	10.1981	12.9087	2.56363	0.0679735	0.366506	0.736202	0.247559	2.78569	16.5395	54.2336	49.7626	1.83994	0.630366	0.702877	0.240635	1.06224	2.64554	0.61414	0.0335125	0.595794	8.45875	43.5701	131.751	172.271	14.2737	0.243222	0.557394	1.46967
DV146	T	kidney	M	Tr	455	134.079	119.675	158.65	2863.33	905.96	83.7991	1500.32	40.04	136.663	0.271647	0.578871	0.223072	0.06384	0.0662809	0.145982	1.74879	8.53727	13.156	1.32835	0.12112	0.750902	1.56105	0.199145	3.03648	21.7789	67.7811	53.1154	2.08865	0.890205	0.773974	0.533142	2.18344	4.39471	1.05057	0.0106549	0.430658	11.0775	67.8265	184.691	183.355	14.4872	0.321204	0.839718	1.85008
DV147	T	kidney	M	Val	456	328.931	466.349	587.549	2976.09	1179.85	359.736	1337.8	293.73	399.438	0.441417	2.95865	2.85108	0.485985	0.820437	0.448326	6.21549	36.4237	69.7308	10.9972	0.594458	3.61189	8.54414	0.780495	7.37371	39.0957	132.864	134.643	7.95683	0.815295	1.37616	1.2955	3.60322	8.30636	3.99514	0.0838459	1.80801	18.1947	82.0733	178.94	198.102	29.8623	0.654921	1.72216	3.31408
DV149	T	kidney	M	Tr	458	336.073	259.822	472.046	2422.91	1019.43	638.233	1262.84	125.225	488.786	0.156164	0.997197	1.28304	0.125885	0.20457	0.281577	3.02338	19.5159	36.0947	7.32363	0.163198	1.17163	2.19094	0.964495	6.00423	28.4387	96.9216	85.416	5.72477	0.89762	0.84946	0.260485	1.33057	3.02695	0.950543	0.169102	2.77452	13.3954	64.2391	131.957	150.714	19.4508	0.326123	0.370309	0.866929
DV151	T	kidney	M	Tr	460	175.966	161.649	273.317	1820.69	707.963	266.903	894.795	73.1917	174.657	2.35495	5.02617	3.02819	0.298707	0.38626	2.53596	11.618	36.5443	51.4655	6.92988	0.334018	1.59307	3.30579	1.61296	9.55255	36.7529	113.548	101.039	4.0495	1.02971	1.37995	0.983322	2.00433	3.95531	1.37229	0.152524	2.97622	22.3412	87.8226	172.078	193.465	22.3447	0.490768	0.88282	1.39688
DV153	T	kidney	M	Tr	462	67.0797	136.162	126.899	1592.58	607.844	131.686	725.889	94.8518	168.403	0.186984	0.769949	0.64163	0.112733	0.188733	0.106521	1.80227	10.8201	19.6254	4.06721	0.184194	1.58006	3.62982	0.169435	2.61397	19.1136	78.7878	74.6854	3.1633	0.695383	0.93337	0.735752	2.45584	5.66677	2.0862	0.018815	0.484272	7.94441	53.1266	153.046	173.77	16.6903	0.256241	0.886734	2.08504
ExP03	T	kidney	M	Val	22	1044.44	532.422	898.772	4070.92	2002.82	702.106	2093.45	432.935	266.705	0.195133	1.0911	1.14971	0.0897301	0.0963085	0.307609	3.79052	26.796	40.0416	4.35729	0.195181	0.910811	1.41992	0.434995	5.54545	36.9058	164.535	127.063	2.39637	2.0559	1.92701	0.654198	1.49893	3.96289	0.424897	0.0891212	1.65697	17.2396	81.5905	236.589	309.867	28.9936	0.930221	0.689663	1.50499
ExP04	T	kidney	M	Val	30	753.654	636.156	797.092	3492.34	1864.19	466.025	1996.76	262.428	319.213	0.161293	0.772886	0.505679	0.166373	0.211675	0.217208	3.68349	22.4543	20.9655	1.66746	0.345159	1.92473	2.20106	0.522625	6.077	40.2954	125.591	66.695	1.03895	1.44704	0.992531	0.886634	2.68349	5.70879	0.633479	0.106702	1.83303	15.7293	74.2113	186.115	209.267	15.4852	0.548521	1.38007	2.54942
ExP05	T	kidney	M	Val	38	249.567	368.427	461.031	3432.29	1083.72	461.156	1376.55	100.46	344.259	3.56783	9.50428	5.62785	1.18338	1.55017	2.844	16.7809	56.7519	83.294	18.1357	1.1164	5.4987	10.1955	3.5067	18.6208	65.7001	159.903	143.454	16.0193	1.65859	3.3637	2.58625	5.64489	8.57652	4.84164	0.478888	7.7596	48.9652	176.25	264.676	216.539	39.4076	1.40731	2.48394	3.35543
ExP14	T	kidney	M	Val	110	158.671	266.214	286.216	1951.45	941.529	246.268	1140.84	144.102	212.396	0.834628	2.37062	0.892947	0.532744	0.684661	1.39286	10.5253	43.2485	44.4074	3.96373	0.930163	4.95098	8.90086	1.96459	11.5355	50.5681	139.605	115.442	3.0295	1.13439	2.13554	1.99827	5.20286	9.51357	3.10022	0.364334	4.97188	30.8416	115.322	207.209	219.581	23.1378	1.1843	2.29268	3.53871
ExP15	T	kidney	M	Val	118	187.924	211.763	184.728	2426.49	1072.21	39.7507	1380.71	65.8818	173.224	0.0317776	0.0724764	0.0325784	0.0203616	0.0293869	0.0489556	0.801475	5.65231	6.50324	0.301708	0.0748795	0.346954	0.419267	0.0756024	2.14506	24.1415	104.798	69.9798	3.32381e-06	1.59751	1.32671	0.701869	1.43248	3.56175	0.272831	0.0106549	0.255374	10.1358	82.5577	255.29	289.048	12.915	0.511366	0.948361	1.97924
ExP19	T	kidney	M	Val	150	129.252	351.551	315.212	2759.99	1145.04	338.136	1267.04	132.972	302.688	0.160965	0.537539	0.207117	0.0630479	0.0675881	0.360555	3.85289	16.5841	19.9149	1.71543	0.222035	1.35457	2.69513	0.567381	5.82673	32.3357	105.658	111.041	0.473937	1.18008	2.24249	1.17978	2.88963	5.06104	1.13696	0.121643	2.44598	25.0879	110.583	214.213	231.235	19.5826	0.82326	1.41065	2.06027
ExP20	T	kidney	M	Val	158	171.473	256.649	399.843	2694.76	1058.32	262.608	1660.34	86.774	281.109	5.4435	16.1903	15.1496	0.549232	0.802011	11.0455	34.4291	83.1621	124.198	28.1314	1.21198	5.13321	8.17297	8.8895	37.7568	119.59	316.235	278.306	15.4913	3.09522	6.08729	3.50914	7.30876	11.3669	3.68821	2.1055	26.346	128.791	346.474	497.579	448.452	48.8655	3.61676	3.72713	4.48717
ExP22	T	kidney	M	Val	174	435.502	510.36	476.273	4344.32	1753.23	270.906	2358.39	437.477	570.721	0.189844	0.960887	1.10785	0.10138	0.129843	0.319656	4.65859	26.2377	51.8758	6.91392	0.268313	1.58477	2.95495	0.59299	8.51216	47.7986	178.679	159.251	3.9057	1.96824	2.10614	1.27982	3.33361	6.9445	1.67285	0.0879604	2.3478	28.6303	135.061	311.901	329.634	31.6215	0.937408	1.83517	2.99586
ExP23	T	kidney	M	Val	182	582.704	683.277	770.416	3814.07	2036.16	526.353	2297.92	248.139	337.34	0.141887	0.544321	0.251399	0.103069	0.15369	0.216047	2.77207	17.2506	22.7437	3.42961	0.220675	1.60734	3.50035	0.546729	4.83236	27.3386	94.5169	90.7823	3.88068	1.03278	1.17105	0.522334	2.37487	5.68122	1.61001	0.109064	1.77237	15.0106	65.864	163.029	196.337	23.2494	0.449134	0.903844	2.00881
ExP24	T	kidney	M	Val	190	2886.38	1236.09	2094.31	8478.68	3863.76	2008.43	4701.27	987.108	663.864	1.6666	14.0482	18.7659	0.974502	1.69797	0.796992	13.3164	120.173	255.847	66.9148	0.769772	3.85803	9.6337	2.4805	17.6858	89.9323	347.461	333.935	32.9919	2.05587	1.64932	1.16122	2.90349	7.34195	2.90714	0.408865	7.55597	38.3375	119.35	308.198	394.273	73.3177	0.680434	1.07043	2.11068
DV462	T	prostate	M	Val	4	168.633	275.581	244.607	2788.89	1102.13	456.639	1484.64	102.942	507.254	0.923632	3.79288	2.74521	0.44288	0.750149	0.70395	8.26125	34.2922	57.47	9.98134	0.683705	4.0156	8.34964	0.964791	9.49538	47.3862	162.086	139.535	9.34765	1.63016	2.34216	1.95969	5.23848	12.0229	4.83669	0.218322	3.40183	28.7799	123.137	301.756	330.609	41.9302	1.59195	3.12149	5.61184
DV463	T	prostate	M	Tr	12	194.347	202.336	375.198	2151.42	920.995	308.936	1135.31	53.1805	166.834	0.257971	1.12704	1.15648	0.0951982	0.110108	0.308795	3.02697	16.7547	33.4508	6.83026	0.118226	0.601931	1.4441	0.646129	4.89569	22.745	79.3851	86.7354	8.16057	1.0198	1.25609	0.207011	0.830454	2.30395	0.763469	0.0975464	1.43792	12.1156	46.0886	121.579	158.477	27.7391	0.386165	0.253084	0.808435
DV464	T	prostate	M	Tr	20	251.467	487.227	487.037	3434.98	1482.83	439.057	1761.92	218.208	363.697	0.3478	1.00518	0.25312	0.0659093	0.0414914	1.22838	5.31167	11.5965	9.13763	0.211215	0.189814	0.801868	1.11257	0.935492	5.78869	24.8582	52.9781	39.6525	3.32381e-06	0.975614	1.14297	1.02491	2.62477	3.77655	0.317528	0.244882	3.02898	20.3124	83.1727	169.782	164.607	3.5746	0.645466	1.22354	2.11342
DV465	T	prostate	M	Tr	28	310.099	595.549	417.844	3120.37	1630.05	603.61	1683.15	217.442	347.841	0.446379	1.53707	0.910722	0.249399	0.307066	0.760139	5.74842	27.3377	39.9636	4.23508	0.333647	1.88966	3.47704	1.08093	7.4928	36.8637	125.44	121.141	5.23017	1.25897	1.92322	1.25728	2.8679	6.19761	1.69639	0.228558	3.47862	24.1603	99.6101	213.164	242.323	41.2053	0.825257	1.45603	2.57105
DV466	T	prostate	M	Val	36	147.276	102.242	119.647	1818.31	624.15	103.771	757.021	74.3951	151.081	0.0429365	0.203628	0.176003	0.0624207	0.102961	0.0561219	0.646674	4.28086	6.51072	0.948525	0.0714171	0.475425	0.875564	0.0575972	1.07955	10.4317	34.4923	33.4928	0.0857526	0.715781	0.725138	0.0682583	0.85787	1.78585	0.445174	0.0106549	0.147706	3.27648	26.7101	84.6372	102.865	5.33951	0.160167	0.180032	0.667166
DV467	T	prostate	M	Tr	44	75.9416	165.438	147.459	1965.76	553	33.4651	742.58	40.1133	66.3724	0.993588	5.28459	8.70957	3.04972	6.37874	0.813274	7.11935	27.3333	35.7559	8.62977	1.03034	7.27686	11.6704	0.666007	5.37105	27.2879	76.2382	69.4857	3.57977	0.602951	0.613576	0.841961	3.49222	8.08416	3.90172	0.0423982	0.941284	10.4491	53.2582	132.068	150.987	11.6165	0.269022	0.964599	2.40417
DV468	T	prostate	M	Tr	52	205.767	505.549	485.982	3017.78	1437.77	491.69	1535.41	199.619	397.753	0.248362	0.6468	0.286003	0.12041	0.180541	0.427327	3.53331	12.5729	14.3485	2.0599	0.248704	1.28372	2.30277	0.77898	5.77426	25.7747	68.6429	54.1518	2.2699	0.968776	1.25162	1.06902	2.55066	4.26959	1.28735	0.136132	2.3736	20.1432	86.7094	172.112	173.324	14.6564	0.546989	1.22865	2.18668
DV469	T	prostate	M	Tr	60	638.619	381.652	549.516	3049.95	1599.02	325.617	2014.86	163.271	320.511	0.0382782	0.191141	0.210676	0.073848	0.0858134	0.0596977	1.01665	8.75036	11.4619	1.56858	0.12355	0.708906	0.809307	0.19359	3.05543	22.9727	95.922	59.7345	0.318035	1.47875	0.909245	0.280432	1.30845	3.46662	0.253019	0.0355072	0.744618	9.56646	46.0294	152.081	212.682	7.99518	0.246416	0.505852	1.25557
DV470	T	prostate	M	Val	68	218.622	400.299	402.793	2728.07	1206.86	499.049	1442.49	190.493	362.528	0.774601	3.52661	2.78684	0.430898	0.885525	0.437147	5.69825	32.2083	73.6271	17.4679	0.448501	3.08283	8.05365	0.837687	7.57921	40.3887	157.107	193.233	19.4985	1.36494	2.68161	1.41171	3.61484	8.28316	4.66482	0.203097	3.79974	26.6691	119.993	259.953	294.053	59.9534	1.24926	2.03015	3.66948
DV471	T	prostate	M	Tr	76	156.772	170.674	302.982	2246.74	866.38	229.425	1006.01	85.4572	168.414	0.0105331	0.0392375	0.014795	0.0117841	0.00956058	0.0242748	0.3218	2.15497	3.09787	0.0494671	0.03379	0.143379	0.202112	0.0965906	1.22425	9.53096	27.0879	23.5259	3.32381e-06	0.638331	0.643166	0.106968	0.601018	1.0878	0.0907507	0.0106549	0.330568	6.4175	37.3544	103.155	112.978	4.56304	0.168771	0.160265	0.516515
DV472	T	prostate	M	Tr	84	40.5923	99.1987	142.739	1451.8	606.432	174.972	850.466	16.7563	133.364	0.0282308	0.0353232	0.00623514	0.0141564	0.00956058	0.13718	0.717272	1.85138	1.1068	0.000821247	0.0649188	0.178848	0.138095	0.459191	3.40417	13.344	21.0249	10.0478	3.32381e-06	0.518322	0.457086	0.473976	1.16721	1.28471	0.0362334	0.178504	2.32784	16.4473	63.7885	113.837	92.8879	1.46164	0.443743	0.905139	1.28481
DV473	T	prostate	M	Tr	92	241.519	462.32	425.929	2976.14	1532.56	602.139	1695.96	162.204	433.027	0.218411	0.707093	0.323239	0.120532	0.14141	0.395218	5.08625	29.0687	35.6269	3.73278	0.504017	2.66482	4.26187	1.08998	8.79632	51.2211	194.447	162.04	4.49603	1.86798	3.48132	1.97684	4.42586	9.92958	2.25716	0.466367	6.67925	43.1708	170.065	303.847	321.033	51.9067	2.00428	2.97642	4.71856
DV474	T	prostate	M	Val	100	49.4579	129.782	285.875	1733.42	650.201	314.995	694.543	53.6504	130.719	0.107698	0.190768	0.0583032	0.0521805	0.060261	0.211033	1.34644	4.29603	3.84686	0.498432	0.0962039	0.462486	0.806425	0.468787	2.96179	11.917	23.3467	18.8006	0.357996	0.460491	0.608186	0.434099	1.44432	1.85097	0.312724	0.115129	1.50689	11.9462	48.7467	97.3375	95.1427	2.38551	0.263643	0.623823	1.1163
DV475	T	prostate	M	Tr	108	214.595	401.848	285.888	3258.27	1209.42	158.107	1484.46	210.334	292.987	0.355333	0.909457	0.367696	0.0525606	0.0475001	0.725853	4.31387	13.4252	14.0257	1.56777	0.138937	0.688799	1.06219	0.394741	4.64868	25.9868	76.065	69.3668	0.454786	0.975387	1.68894	0.889969	1.97253	2.88775	0.551024	0.0587064	1.45345	19.8738	98.4061	180.003	172.499	12.8874	0.566087	1.00345	1.30265
DV476	T	prostate	M	Tr	116	92.0775	99.539	118.023	1850.45	525.891	258.667	845.563	12.3683	124.57	0.130507	0.379825	0.657905	0.0117841	0.026981	0.336573	1.50839	3.6185	2.95919	0.142316	0.0350161	0.149591	0.172965	0.189029	1.61499	7.73286	16.0459	10.9945	3.32381e-06	0.319268	0.226237	0.117973	0.500672	0.666617	0.0562485	0.0338093	0.522257	5.56959	26.0691	57.9531	60.3577	0.638655	0.095361	0.168097	0.382242
DV477	T	prostate	M	Tr	124	342.436	472.991	776.723	4251.53	1800.57	575.448	2074.12	314.565	493.685	0.347015	0.902176	0.32083	0.0636038	0.0640326	0.84516	4.68637	13.6114	13.2754	0.79891	0.122348	0.682119	1.25047	0.713035	4.64466	19.8838	54.3029	50.884	0.274684	0.7657	0.970321	0.485545	1.49478	2.59971	0.541211	0.104257	1.73736	14.4568	59.0889	123.797	138.694	9.77106	0.280725	0.526239	1.04888
DV478	T	prostate	M	Val	132	267.443	361.711	464.353	2719.04	1259.61	280.819	1430.28	102.737	318.691	1.70217	3.1546	0.940695	0.253506	0.240489	1.99892	14.1695	49.424	36.1505	4.91908	0.718157	3.21297	4.51484	1.57417	12.094	60.9658	179.06	129.046	4.78779	1.70591	2.38555	2.06046	4.69624	9.97327	1.91908	0.513056	6.07494	34.8966	136.296	278.842	301.516	38.7916	2.81965	3.10318	5.03988
DV479	T	prostate	M	Tr	140	752.056	648.901	807.594	3803.42	1879.32	701.848	2046.21	244.322	479.099	1.11339	3.78495	2.14569	0.501551	0.917713	0.761447	7.40701	47.5772	76.2598	13.2898	0.645034	3.75625	9.64834	1.25405	8.39286	44.0122	161.14	164.76	13.0893	1.13314	1.72132	1.38961	3.45369	8.78913	3.52165	0.202508	3.48057	22.8582	94.1445	198.311	225.928	41.7454	0.834979	1.57075	3.01593
DV480	T	prostate	M	Tr	148	459.69	842.839	563.635	4557.77	2395.41	494.412	2455	300.55	561.033	0.183865	0.805667	0.557026	0.147475	0.361046	0.126879	2.08267	13.3951	21.2583	4.51112	0.187676	1.6425	4.25924	0.192766	2.38886	17.4805	72.8024	76.6712	4.43731	0.722161	0.936105	0.585934	2.16298	5.59553	2.42894	0.0266212	0.483407	7.25023	44.3638	133.728	169.131	19.7323	0.310841	0.924596	2.27184
DV481	T	prostate	M	Tr	156	276.658	255.619	417.063	2811.52	1025.43	193.041	1451.94	52.903	193.686	0.0245118	0.0753418	0.0306348	0.0202043	0.0133055	0.0800643	0.806847	4.19434	4.89614	0.253428	0.094832	0.41213	0.527225	0.245699	2.95504	15.6972	35.9783	24.625	3.32381e-06	0.742294	0.533509	0.26845	1.30557	2.02596	0.166599	0.0358597	0.660883	9.47204	43.4026	104.368	89.6385	2.22762	0.175025	0.419571	1.06464
DV482	T	prostate	M	Val	164	554.033	1080.25	1010.48	5146.82	2784.04	1223.39	2913.65	344.568	808.06	4.41182	8.98865	3.94801	2.11792	2.18892	3.8862	24.5937	100.777	116.867	14.5339	2.41809	9.96896	19.0708	6.74849	27.78	101.325	227.095	204.291	14.2758	1.82344	4.60184	4.64577	9.54863	15.451	5.86954	1.89147	16.6739	77.0264	224.298	314.376	297.299	46.7843	3.11733	4.30011	5.87567
DV483	T	prostate	M	Tr	172	122.025	59.9501	168.231	1604.96	557.078	44.7876	845.692	2.57973	70.8616	0.0448753	0.128642	0.0912924	0.0272062	0.0279587	0.0524849	0.66118	4.50961	7.82362	0.495842	0.0624512	0.351833	0.636429	0.104701	1.6178	12.8011	41.3396	33.9694	0.528459	0.767943	0.637986	0.103369	0.940132	2.25001	0.527909	0.0106549	0.218093	4.6112	30.0299	98.4964	112.378	10.1054	0.180425	0.260395	0.909697
DV484	T	prostate	M	Tr	180	620.464	895.57	838.347	4673.76	2067.23	632.572	2233.12	454.722	558.048	0.133696	0.598588	0.369613	0.191146	0.366617	0.186646	3.05649	20.2475	32.0228	4.04496	0.486166	3.39107	8.09926	0.480931	5.6512	35.1813	132.591	133.8	2.10119	1.20654	1.56454	1.38917	4.6297	11.1702	4.0691	0.041586	1.1892	16.5174	87.446	212.55	241.065	24.1998	0.506617	1.8109	4.35257
DV485	T	prostate	M	Tr	188	209.78	191.637	232.605	2700.11	992.525	141.754	1541.73	111.984	234.023	0.0705365	0.155131	0.0320773	0.0204892	0.00956058	0.218232	1.78211	6.32287	6.58983	0.000821247	0.0965087	0.420732	0.474139	0.271585	4.50298	23.9942	58.6148	36.6114	3.32381e-06	1.12018	0.728564	0.496258	1.73732	2.71653	0.176402	0.0291678	0.770142	14.5472	76.9833	184.029	161.369	5.63662	0.306262	0.710536	1.45943
DV486	T	prostate	M	Val	196	287.646	358.477	389.252	2602.83	1251.03	400.936	1458.3	197.137	436.237	0.150947	0.508533	0.2799	0.12351	0.162732	0.266458	3.87062	22.8718	28.5209	2.72399	0.351642	2.25271	3.7766	0.873708	8.25836	45.3868	144.042	123.57	2.44918	1.42107	2.09255	1.65477	4.03806	7.53229	1.63064	0.18542	3.91733	33.5877	143.425	260.911	278.134	32.2782	0.686347	1.82179	2.9134
DV487	T	prostate	M	Tr	202	287.084	538.861	408.309	3191.33	1476.26	409.237	1593.85	355.727	363.406	1.80893	3.43547	0.412504	0.122953	0.0820296	5.69566	16.9051	31.6102	20.5046	1.44108	0.419267	1.80697	2.25164	1.93889	12.5974	57.8425	138.402	90.6279	0.630838	1.46078	2.18364	2.00728	4.65608	7.04504	1.17482	0.249408	5.34234	42.8224	173.971	292.782	281.338	20.7507	1.38665	2.78038	4.2416
DV488	T	prostate	M	Tr	208	258.538	134.1	263.52	2123.26	829.64	227.296	1008.73	116.201	168.616	0.0242922	0.0908596	0.0607129	0.0145179	0.0153334	0.0503712	0.480398	3.86698	5.37904	1.39054	0.0277891	0.175367	0.254349	0.0983376	1.05941	10.1864	33.0349	32.4816	0.854187	0.615121	0.692109	0.00221475	0.401834	0.876805	0.138401	0.0224261	0.322683	3.96542	23.8855	68.565	95.2724	8.25989	0.145402	0.0911002	0.301025
DV489	T	prostate	M	Tr	214	108.952	226.236	179.3	2394.67	788.261	160.887	1215.53	58.9318	171.636	0.042947	0.219573	0.325695	0.0337613	0.047681	0.119241	1.20837	4.79932	5.43006	0.204677	0.084207	0.459337	0.585823	0.217885	2.80007	13.409	31.1415	23.8647	3.32381e-06	0.494094	0.43572	0.233861	1.1915	1.72641	0.288343	0.0350394	0.564676	7.0983	37.9659	92.0132	80.8178	2.85203	0.138959	0.375682	0.873645
DV490	T	prostate	M	Val	220	75.8337	144.574	201.313	1767.64	676.961	203.787	943.692	15.395	158.676	0.37424	0.668699	0.130585	0.0663137	0.0356577	1.32941	5.41995	11.6135	7.5758	0.282067	0.212116	0.672761	0.61533	1.89011	9.50457	30.6001	47.9812	21.7327	0.0151658	0.80645	0.552392	0.866844	2.18105	2.70574	0.249253	0.384436	4.78475	28.0827	91.823	154.777	123.556	3.7434	0.505089	1.37263	1.97143
DV491	T	prostate	M	Tr	226	577.932	493.67	547.236	3400.56	1568.43	530.168	1720.27	200.75	454.661	1.00711	3.10944	1.40691	0.399569	0.605225	0.821216	9.20984	49.7058	59.4538	8.44301	0.731214	3.81283	7.64879	0.923525	9.97906	60.8533	197.36	165.822	9.99018	1.48146	1.74946	1.96923	4.65547	10.5946	3.52657	0.134318	3.0681	27.0713	129.763	278.204	295.768	48.5041	1.11681	2.55583	4.93061
DV492	T	prostate	M	Tr	232	653.919	452.248	576.353	3279.92	1399.38	385.288	1548.4	247.974	209.132	1.31511	3.7578	2.07405	0.745666	1.29412	0.760224	7.45157	43.7013	66.6363	13.6973	0.599604	4.06091	10.7718	1.27704	9.16532	40.4046	142.638	142.799	14.9954	1.11252	1.06074	0.910155	3.26631	8.71974	4.72581	0.155438	2.48934	18.2687	69.7494	165.573	214.278	37.5982	0.416485	1.05897	2.67023
DV493	T	prostate	M	Tr	238	80.7062	91.7332	143.654	1574.48	496.847	56.0709	675.206	29.7431	84.2691	0.186805	0.451621	0.102806	0.0140853	0.00956058	0.582393	2.43257	5.57924	3.98088	0.533656	0.0532331	0.167681	0.203374	0.301138	2.88838	12.6064	26.1089	23.9764	3.32381e-06	0.496999	0.537514	0.167096	0.66781	0.779591	0.104599	0.0478272	0.764628	9.14679	44.8199	89.4307	74.4107	4.27113	0.159227	0.277438	0.588726
DV494	T	prostate	M	Val	244	116.89	277.845	265.909	2312.8	1044.06	430.18	1186.5	127.554	375.274	0.0105331	0.0245183	0.00623514	0.0117841	0.00956058	0.0238562	0.299344	2.09415	2.8223	0.099005	0.0609223	0.291006	0.4159	0.0951109	1.44349	11.4521	37.6967	32.7324	3.32381e-06	0.66399	0.76601	0.284658	1.33966	2.45225	0.316656	0.01752	0.487736	8.57499	53.7469	136.641	143.845	6.59258	0.197023	0.541214	1.35636
DV495	T	prostate	M	Tr	250	163.708	101.034	243.459	2042.49	621.972	355.346	839.964	76.1432	209.044	0.118305	0.403755	0.191685	0.0266556	0.0201936	0.249432	2.00189	8.57009	10.4889	0.93768	0.0656997	0.287584	0.42397	0.387575	3.66966	18.6496	45.7517	37.6881	0.518145	0.798186	0.675817	0.0917596	0.684688	1.09319	0.155075	0.105517	1.23599	9.09229	41.1606	91.4927	90.8463	6.00671	0.139282	0.199605	0.403578
DV496	T	prostate	M	Tr	255	532.153	116.252	300.358	2980.07	1092.21	43.5716	1054.43	49.2166	20.9507	0.0737115	0.343903	0.366546	0.0492939	0.0503482	0.0469788	0.829475	6.8083	10.7169	0.988423	0.0479295	0.296862	0.599501	0.0641765	0.962257	10.3445	35.4536	26.0017	0.565511	0.653321	0.388136	0.014697	0.326703	1.1161	0.228792	0.0106549	0.0893799	1.49123	13.0316	50.3569	65.3724	5.30038	0.0838167	0.0528459	0.26142
DV497	T	prostate	M	Tr	260	144.041	129.761	212.975	2011.53	769.022	142.49	946.461	86.1403	115.496	0.0465068	0.100143	0.0166908	0.0179239	0.00956058	0.140767	1.05752	2.73094	1.80828	0.000821247	0.0405292	0.166806	0.133709	0.120013	1.66872	10.1014	21.3698	11.2512	3.32381e-06	0.482043	0.242192	0.126497	0.662088	1.02199	0.0248595	0.0106549	0.320227	5.38325	32.2163	83.1847	78.9715	0.935693	0.116039	0.297278	0.686479
DV498	T	prostate	M	Val	265	132.319	148.277	243.8	2728.98	903.18	217.454	1461.65	36.9159	164.526	0.654009	1.93594	1.0419	0.0966716	0.0978462	1.14398	6.52307	18.7624	20.9339	2.50967	0.196167	0.918572	1.77839	0.757801	7.93169	33.1875	73.9427	60.6717	2.45438	0.849249	0.977392	0.875178	2.50858	3.98183	1.07552	0.108036	1.90085	19.6122	99.4006	196.94	175.344	17.1764	0.536181	1.30333	2.56315
DV499	T	prostate	M	Tr	270	56.1982	45.0028	60.7138	1429.32	331.175	8.99944	353.926	20.167	26.5029	0.192375	0.505695	0.274641	0.0560231	0.0729202	0.115657	1.09567	5.13541	8.02612	1.31043	0.0497014	0.288769	0.845109	0.0930821	1.05955	6.2034	16.8607	17.799	1.14116	0.346095	0.3534	0.0380732	0.327918	0.790184	0.400598	0.0106549	0.0851027	1.46674	12.6011	31.689	31.5903	4.7627	0.0869708	0.0621934	0.209013
DV500	T	prostate	M	Tr	275	190.839	134.134	213.426	2877.26	941.574	100.134	1473.83	80.0219	208.048	0.0105331	0.0537507	0.0315765	0.0210737	0.0145906	0.0240811	0.39653	3.33199	5.26982	0.24027	0.044259	0.22559	0.301891	0.0627478	1.47708	14.0475	45.5114	34.1978	0.0141936	0.703788	0.566619	0.157186	0.82552	1.8241	0.187311	0.0106549	0.235479	6.76494	49.0892	139.77	147.449	8.29016	0.161688	0.316954	0.931735
DV501	T	prostate	M	Tr	279	333.915	247.091	443.575	4115.18	1157.25	117.424	4037.3	1.2918	219.131	0.408666	1.30803	0.743392	0.159696	0.138079	0.748092	6.54388	22.9596	27.2256	2.67914	0.30834	1.50997	2.21774	1.12222	11.0417	49.1123	111.435	75.9387	1.91348	1.29826	1.14264	1.18514	3.27258	5.10493	1.03183	0.125538	2.47109	29.5694	129.896	247.953	201.531	16.1116	0.619193	1.51913	2.4656
DV502	T	prostate	M	Val	283	27.451	29.5195	55.3982	1634.15	311.166	32.5984	452.915	1.2918	29.8172	0.149686	0.500385	0.740472	0.064157	0.0994193	0.202706	1.8266	6.42519	8.98286	0.499268	0.101786	0.559781	0.857264	0.351486	3.8301	15.6435	34.8786	25.7073	3.32381e-06	0.494775	0.401813	0.299333	1.39688	2.22094	0.414264	0.0385506	0.674348	9.36499	42.6053	100.273	94.5756	4.21215	0.140078	0.369729	0.917504
DV503	T	prostate	M	Tr	287	197.523	117.325	262.738	2855.64	905.889	115.545	1150.16	87.8539	88.5789	1.61762	5.66586	2.63896	0.565187	0.774733	1.25346	12.0068	40.5474	56.7507	8.9699	0.606647	4.00495	7.20411	0.837081	9.70451	46.0662	137.733	111.804	6.99587	1.14995	1.0775	1.38389	4.72833	8.89486	3.71712	0.0848503	1.50566	19.5523	96.9202	231.283	231.253	22.533	0.559625	1.94011	3.5805
DV504	T	prostate	M	Tr	291	163.033	111.911	188.246	2358.45	746.259	229.514	1235.71	18.1681	166.843	0.117662	0.173459	0.0418074	0.0315868	0.0145963	0.175082	0.912574	3.10881	2.76513	0.000821247	0.0462671	0.159578	0.177354	0.241284	1.91096	9.16962	17.6769	11.0595	3.32381e-06	0.328236	0.222066	0.0979859	0.441613	0.720219	0.0556882	0.0434212	0.477483	5.34677	23.136	53.0624	55.1176	2.24661	0.100785	0.128412	0.349659
DV505	T	prostate	M	Tr	295	320.38	106.249	375.139	2461.16	754.689	356.523	1078.15	15.9283	164.425	0.151598	0.634234	0.709448	0.0660963	0.0571078	0.262428	2.17705	10.8516	19.1629	2.90902	0.0772216	0.467826	0.940156	0.36958	3.39818	17.3258	53.2604	53.1732	0.869913	0.797763	0.726529	0.0270876	0.619842	1.51405	0.380217	0.115544	1.25034	7.85547	30.3409	74.994	99.189	8.19109	0.148483	0.140982	0.402319
DV506	T	prostate	M	Val	299	309.304	99.414	337.587	2898.46	1071.17	434.501	1590.81	119.102	183.539	0.0562063	0.245351	0.198275	0.0348792	0.0238678	0.0852511	1.37738	9.69666	13.9276	0.651827	0.0866365	0.483082	0.429849	0.225211	2.94171	19.0904	75.9726	47.4637	0.577834	1.11143	0.589826	0.109649	1.003	3.19353	0.307079	0.0441801	0.766647	8.48789	37.3525	119.314	174.184	11.7434	0.21842	0.34761	1.39031
DV507	T	prostate	M	Tr	303	831.729	412.631	722.487	4464.38	2124.76	479.309	2546.66	410.789	319.053	0.432906	4.95706	6.57254	0.364173	1.58746	0.218713	4.7759	38.622	84.4925	23.3158	0.334927	3.21731	8.21574	0.299843	4.53544	35.0424	187.96	168.114	9.25204	1.45486	1.1307	0.664323	2.68423	9.54196	3.10628	0.0286095	0.7005	11.0486	64.6749	223.719	334.086	33.8821	0.303381	0.924424	2.9201
DV508	T	prostate	M	Tr	307	536.253	379.677	647.532	4566.83	1561.04	512.226	2021.81	262.179	493.688	0.582497	3.62842	3.27825	0.165002	0.248996	0.806923	7.7316	33.2551	58.4579	11.8444	0.300388	1.666	3.17572	0.948082	9.1945	44.115	142.717	123.06	5.73032	1.33313	1.25243	0.821114	2.39702	4.99482	1.23427	0.118788	2.31149	23.699	98.2085	219.58	227.254	25.7271	0.38368	0.796949	1.5952
DV509	T	prostate	M	Tr	311	130.201	177.02	208.56	2684.36	820.002	314.948	1126.34	93.1091	256.765	0.445879	1.62845	0.990727	0.0876708	0.0926196	0.966608	5.60347	15.1262	15.9606	2.12294	0.151864	0.939199	1.4864	0.625974	5.85198	25.4742	64.556	47.8542	1.37542	0.866442	0.713991	0.629596	2.36199	4.28152	0.933304	0.131463	1.4422	15.2488	68.9251	172.14	177.312	9.71139	0.412832	1.14295	2.45443
DV510	T	prostate	M	Val	315	1137.46	433.858	966.487	4915.31	2139.31	406.354	2818.51	482.963	459.367	0.269764	2.18573	2.06085	0.175875	0.305263	0.303044	4.74483	26.4194	47.4153	8.57684	0.269606	1.99973	3.33405	0.554564	7.15875	40.2898	139.14	102.031	2.5789	1.36208	0.912835	0.500295	2.40931	4.92564	1.46245	0.0802863	1.67683	18.1782	70.8337	175.959	191.1	15.6706	0.278086	0.627964	1.26675
DV511	T	prostate	M	Tr	319	480.045	433.267	274.932	5111.74	1456.99	98.1748	2202.86	224.305	369.207	1.4313	5.36896	2.23462	0.561947	0.549402	1.22355	9.4661	36.8174	47.6319	7.74275	0.576742	4.9155	5.80265	0.773854	13.1453	49.39	123.145	102.149	3.2594	1.05159	1.42197	1.92575	5.79161	6.84277	2.65379	0.0106549	0.768015	17.77	133.805	226.092	174.444	16.7844	0.562866	2.22878	2.9849
DV512	T	prostate	M	Tr	323	333.392	129.62	387.181	2573.21	1027.32	279.455	1353.44	41.814	108.344	0.0555384	0.460381	0.897356	0.02254	0.0594025	0.107071	1.1849	8.22675	12.9086	0.939451	0.0620841	0.411312	0.581292	0.232158	2.47559	16.4353	59.8264	41.1688	3.32381e-06	0.819702	0.500093	0.0606831	0.74052	1.97802	0.275038	0.0523238	0.795158	8.2346	34.0266	101.021	146.805	4.92422	0.12762	0.174659	0.529283
DV513	T	prostate	M	Tr	327	414.893	331.076	512.049	4046.06	1546.01	940.337	2046.18	89.7068	553.63	0.0380829	0.125008	0.0787393	0.0213411	0.00956058	0.0680699	0.726081	4.47341	7.0353	0.485109	0.0717551	0.368614	0.412634	0.171826	2.10829	14.7174	46.9313	37.1106	3.32381e-06	0.760473	0.631603	0.152739	1.06987	2.00756	0.219623	0.0812085	0.789944	7.88301	42.797	121.773	134.073	7.64845	0.225526	0.40442	0.927991
DV514	T	prostate	M	Val	331	503.434	271.617	582.632	3736.82	1443.36	594.752	1847.87	53.8367	230.939	0.134248	0.642851	0.671046	0.0847826	0.145834	0.103353	1.67986	12.4878	25.9193	4.96638	0.118865	0.85787	2.23134	0.200173	3.07911	21.8351	83.7053	82.3585	4.5014	0.93813	0.907694	0.171455	1.23142	3.45426	1.20813	0.0189507	0.600435	8.46759	43.9365	134.082	172.234	19.2056	0.222879	0.302665	1.00554
DV515	T	prostate	M	Tr	335	115.509	144.562	135.147	2683.46	827.316	31.6473	1325.6	11.5805	68.7195	0.0440121	0.076639	0.0283032	0.0117841	0.00956058	0.0785167	0.567639	3.13374	4.59331	1.4493	0.0550825	0.236496	0.276707	0.122444	3.32898	20.9201	55.3553	50.1431	2.4899	0.750461	1.12809	0.54117	1.56145	1.6171	0.393403	0.0106549	0.639803	17.1529	118.645	217.308	169.089	20.4761	0.52681	0.945261	1.3111
DV516	T	prostate	M	Tr	339	130.856	89.0383	186.721	2746.23	789.786	68.9881	1197.46	11.6702	123.829	0.24209	0.841146	0.632009	0.0854505	0.11893	0.177027	1.82125	8.4805	15.057	2.90043	0.0924777	0.618945	1.68557	0.211021	2.54663	13.7858	41.3497	43.4453	2.77529	0.582673	0.662648	0.19885	1.13891	2.62415	1.07627	0.0106549	0.346124	6.59224	37.1826	101.894	115.172	14.887	0.238057	0.337042	1.07852
DV517	T	prostate	M	Tr	343	400.902	152.855	485.958	2647.71	967.714	362.08	1402.33	105.771	104.003	0.620621	2.9695	2.23351	0.249072	0.362956	0.734334	6.56266	26.7591	44.4431	5.14838	0.277584	1.84454	3.52157	0.996618	7.40438	30.0597	97.9264	81.9734	3.21887	1.03216	0.788096	0.261118	1.64697	4.1468	1.60193	0.12224	1.84663	12.5844	42.0201	109.4	139.894	15.3213	0.216018	0.344211	0.951053
DV518	T	prostate	M	Val	347	497.018	116.059	348.054	2894.47	875.829	42.9799	1053.52	150.879	58.7745	0.0246876	0.179163	0.268536	0.039401	0.0561827	0.0156466	0.495874	5.8476	12.1643	1.83208	0.047937	0.426541	0.853006	0.0459901	0.81685	10.821	44.6171	42.4083	0.631791	0.722495	0.591434	0.00221475	0.489511	1.68303	0.418675	0.0106549	0.0669787	1.38871	13.7778	55.8553	88.0309	6.41286	0.0865065	0.0806417	0.357697
DV519	T	prostate	M	Tr	351	411.86	120.482	420.713	2521.34	1059.27	409.129	1308.78	40.394	232.487	0.200386	1.38453	1.10126	0.125613	0.123641	0.2818	4.77363	23.4867	35.4286	2.49312	0.238366	1.59555	2.10651	0.72153	7.49382	37.9083	124.982	81.5129	0.799716	1.30993	0.79927	0.486738	2.34911	4.81981	0.946059	0.141303	2.25071	17.8768	73.9897	181.516	219.306	10.746	0.259411	0.801724	1.84173
DV520	T	prostate	M	Tr	355	699.693	480.375	592.246	4979.05	1957.79	910.262	2253.07	251.581	818.802	0.0719003	0.401812	0.540921	0.05863	0.0691384	0.113115	1.95248	13.8377	23.9812	3.83126	0.148566	0.838216	1.50455	0.322032	4.93301	30.7257	97.3795	86.7599	1.64188	1.08115	1.08737	0.402013	1.7821	3.77082	0.583979	0.0729076	1.25568	15.0967	71.0431	178.067	197.792	15.1429	0.292044	0.508159	1.33551
DV521	T	prostate	M	Tr	359	179.272	83.8903	215.62	2175.51	742.615	125.198	1038.95	37.2265	84.5544	1.65532	7.07439	5.73331	0.867117	1.67561	1.34442	11.333	44.5487	74.5741	12.94	0.645343	4.49955	10.5851	1.56807	9.91643	39.8173	116.875	105.873	10.4616	0.87964	0.859282	1.02223	4.03089	9.30538	5.18059	0.254321	2.99703	16.4581	63.4314	162.369	187.118	26.0216	0.437123	1.16414	2.94189
DV522	T	prostate	M	Val	363	414.858	183.113	258.99	3404.02	1142.9	440.684	1865.05	30.9602	229.478	0.108949	0.518678	1.00598	0.0261151	0.0510019	0.128057	1.6616	9.59775	15.3581	2.22104	0.0615226	0.308071	0.457471	0.169997	3.07282	23.9634	79.0302	66.4876	0.323358	0.926142	0.832367	0.156386	0.747059	1.35742	0.186954	0.0106549	0.524479	10.2283	58.7792	156.844	167.844	8.82962	0.141863	0.246292	0.51572
DV523	T	prostate	M	Tr	366	339.129	349.547	449.953	2719.25	1245.61	349.705	1532.06	228.883	262.731	1.1001	5.16341	5.55442	0.563787	1.16377	0.901312	7.94408	42.1268	85.9614	19.7553	0.612705	3.35705	8.31403	1.63128	9.47941	42.4835	151.805	152.316	15.4946	1.23474	1.56006	1.29953	3.22837	8.07779	4.33161	0.249479	4.13841	23.9426	86.452	196.513	230.237	49.6479	0.8659	1.53259	3.05081
DV524	T	prostate	M	Tr	369	363.636	273.164	415.133	3770.98	1317.01	396.945	1648.89	240.851	494.162	0.486308	1.85237	1.22493	0.179039	0.230464	0.413564	6.3691	28.2231	38.8457	4.56707	0.38156	2.30584	3.75602	0.762498	8.74192	47.0881	143.596	101.293	5.82178	1.29423	1.41036	1.39323	3.79577	7.8951	1.95	0.154029	2.79216	26.3281	117.758	265.954	276.679	27.2391	0.881464	2.14282	3.50934
DV525	T	prostate	M	Tr	372	265.257	170.997	306.7	2083.22	854.374	125.593	1178.62	127.803	136.808	0.086389	0.586775	0.521879	0.0676379	0.0708478	0.161914	2.52384	14.1555	19.5056	1.88391	0.194144	1.08082	1.55859	0.224613	4.26969	30.379	98.9001	70.1984	0.975782	1.28099	1.03272	0.671922	2.01326	3.97098	0.665666	0.0226107	0.754043	12.259	68.2694	169.404	177.096	13.2102	0.263071	0.74366	1.51679
DV526	T	prostate	M	Val	375	352.202	370.757	521.306	4245.73	1690.64	439.047	2217.5	142.341	470.77	0.0553544	0.215989	0.159709	0.0555128	0.0537547	0.10889	1.41514	8.20117	13.3654	0.751439	0.149318	0.939835	1.73438	0.240111	3.70467	22.954	74.8611	58.1854	3.32381e-06	0.910257	0.84249	0.748895	2.61951	5.1585	0.910491	0.0210231	0.840368	15.049	75.064	195.075	196.022	7.13574	0.306563	0.929967	2.15295
DV527	T	prostate	M	Tr	378	333.278	178.824	302.159	1818.1	833.695	126.496	897.52	139.071	122.375	0.0205167	0.109718	0.094831	0.0360181	0.0394515	0.024731	0.575551	5.45776	6.70135	0.307124	0.0813553	0.589951	0.95417	0.0985365	1.38693	11.7108	44.9538	24.1567	0.00862798	0.850765	0.374377	0.0958254	0.912749	3.03269	0.553334	0.0171225	0.375838	4.06887	19.126	71.2369	106.5	3.50792	0.137606	0.242652	1.07623
DV528	T	prostate	M	Tr	381	376.521	298.643	508.998	3602.58	1659.83	420.514	2214.25	101.44	321.921	0.387861	3.01287	2.67649	0.269287	0.532536	0.514633	7.91477	33.9947	51.4066	7.93063	0.532895	3.29534	4.77947	1.09977	11.1324	52.3854	170.415	107.934	4.36729	1.52516	1.38656	1.46098	4.37993	9.20613	2.86441	0.206788	3.70596	30.3638	118.382	271.063	292.065	23.3409	0.89706	2.5195	4.28247
QC 1	QC				QC 1	145.647	273.251	119.834	2391.03	693.835	167.176	1102.04	18.8487	180.072	0.251502	2.10024	5.04367	0.350522	1.26642	0.337996	2.91749	13.0275	20.9391	6.50927	0.201348	1.44941	2.77951	0.49215	4.30688	21.9114	58.9214	55.2343	2.4677	0.527876	0.641834	0.401254	1.65269	3.36023	1.19727	0.0969482	1.29989	10.8328	52.5821	131.442	142.89	11.9732	0.21097	0.587557	1.31493
QC 10	QC				QC 10	170.078	259.339	170.196	3286.47	856	244.247	1581.39	20.9505	265.607	0.244203	2.34445	5.43852	0.364949	1.36811	0.285634	3.13881	14.2749	24.8839	7.52903	0.184918	1.49326	2.81852	0.399091	4.21743	22.024	65.2131	60.4411	2.38871	0.571285	0.692545	0.43942	1.62163	3.16611	1.16838	0.0870024	1.25413	11.6163	54.7947	132.282	141.948	10.8428	0.249099	0.575211	1.13372
QC 11	QC				QC 11	164.815	262.277	147.596	2773.44	745.915	189.484	1242.29	20.0288	211.761	0.193461	1.75801	4.39508	0.264066	1.01962	0.260914	2.77029	12.3597	19.7735	5.79398	0.156776	1.27067	2.36842	0.38169	4.00857	20.8876	60.6658	56.0535	2.10541	0.563335	0.648995	0.291566	1.53116	3.07988	1.08091	0.0756598	1.10356	10.6187	51.4856	129.774	140.766	10.7703	0.185277	0.500914	1.14113
QC 12	QC				QC 12	158.185	257.822	139.744	2722.94	718.198	178.085	1203.34	12.9371	183.053	0.195927	1.6962	4.57964	0.249518	0.976549	0.238751	2.49912	12.0497	19.4475	5.69153	0.134872	1.18564	2.297	0.372035	3.80479	20.6543	56.5555	53.3162	1.96057	0.458185	0.596656	0.281425	1.38576	2.91112	0.907891	0.0651488	1.06392	10.1058	51.1045	126.023	139.883	10.6667	0.170726	0.449176	1.11873
QC 13	QC				QC 13	162.799	263.314	150.777	3015.1	764.786	195.312	1298.2	16.5947	206.536	0.196916	1.88312	4.31882	0.284267	1.07908	0.244195	2.72628	12.5686	21.1492	6.3082	0.137578	1.29473	2.46188	0.369972	4.15331	21.4053	60.1602	56.14	2.09171	0.554084	0.573969	0.302245	1.53418	3.06994	1.05975	0.0689315	1.0553	10.4402	51.1588	135.087	146.42	10.8374	0.167474	0.476672	1.16561
QC 14	QC				QC 14	166.597	265.017	137.877	2827.63	778.521	200.997	1303.46	1.2918	196.486	0.197456	1.76535	4.80864	0.265422	0.98717	0.262006	2.56163	12.1617	20.6488	5.92107	0.146575	1.15411	2.35115	0.361057	3.90473	20.7139	59.557	52.7905	2.04785	0.524478	0.507139	0.325134	1.40101	2.99721	0.987898	0.0686215	1.01754	10.0867	52.6421	132.935	138.929	11.0937	0.163754	0.463166	1.17182
QC 15	QC				QC 15	159.91	255.517	145.79	3125.51	749.756	193.027	1425.23	1.2918	190.68	0.157247	1.61741	4.45108	0.234141	0.92519	0.213301	2.4177	11.8104	19.5829	5.72444	0.119906	1.09781	2.17921	0.318332	3.67784	20.8386	56.9361	53.7042	1.85943	0.468742	0.581185	0.197271	1.36558	2.84763	0.866833	0.0646726	0.931364	9.83485	51.2446	128.828	143.843	10.8958	0.135859	0.391053	1.04302
QC 16	QC				QC 16	167.57	254.559	159.983	3287.91	830.53	210.5	1431.43	7.28197	197.809	0.174455	1.65217	4.335	0.240995	0.891658	0.228509	2.52293	12.1175	20.064	5.75558	0.130012	1.15377	2.14392	0.346903	3.81386	21.3535	60.0969	55.524	1.71392	0.506072	0.568428	0.230227	1.40162	2.88294	0.939031	0.0622423	0.918268	10.274	51.6479	131.03	146.384	10.5387	0.150397	0.425615	0.994649
QC 17	QC				QC 17	168.001	249.564	136.367	3036.72	806.281	186.121	1366.7	1.2918	194.849	0.158524	1.50936	4.62379	0.229972	0.873118	0.209714	2.30092	11.7567	19.2458	5.47163	0.120092	1.01693	2.16774	0.318293	3.60349	20.35	56.1589	52.5458	1.84044	0.416515	0.500246	0.262972	1.26281	2.80396	0.82583	0.0576433	0.968937	9.75797	50.6477	127.251	139.422	10.5596	0.146009	0.3876	1.03792
QC 18	QC				QC 18	157.51	250.822	121.638	3075.93	746.223	182.402	1329.74	1.2918	180.285	0.151326	1.51395	4.79473	0.211445	0.863979	0.213836	2.28746	11.7053	19.1783	5.37157	0.112092	1.00746	2.15718	0.311497	3.51038	20.6556	57.3317	52.3242	1.76398	0.473018	0.483921	0.251311	1.24071	2.78355	0.821662	0.062302	0.920644	9.71828	50.8243	127.075	139.845	10.854	0.154756	0.385549	1.01633
QC 19	QC				QC 19	177.701	246.875	161.885	2994.59	807.443	198.153	1339.14	17.4715	186.482	0.179161	1.60249	4.98853	0.228726	0.880599	0.227894	2.57976	12.6974	21.2238	5.71532	0.135476	1.08124	2.30938	0.323391	3.88927	21.7478	63.4668	55.7894	1.92545	0.513831	0.533292	0.316638	1.40646	3.04407	0.967027	0.0762701	0.950592	10.7051	52.8814	134.501	143.998	11.4371	0.153696	0.458288	1.03629
QC 2	QC				QC 2	141.433	278.244	128.795	2382.13	665.993	159.936	1078.06	25.9223	176.237	0.232069	2.01677	4.68629	0.341072	1.21912	0.320931	2.82708	12.358	20.2575	6.36603	0.177715	1.38908	2.57809	0.480873	4.21935	21.3689	57.3004	53.7754	2.35281	0.552992	0.613708	0.372033	1.67165	3.22764	1.14296	0.0946141	1.31449	10.6611	51.9305	126.343	140.081	11.2445	0.21978	0.569154	1.33023
QC 20	QC				QC 20	169.403	256.215	138.462	3004.09	755.011	186.591	1367.54	1.2918	176.675	0.169395	1.56793	4.749	0.218899	0.869005	0.209904	2.31589	12.2653	19.9926	5.44813	0.13473	1.00794	2.18937	0.301529	3.55688	21.3547	58.495	54.3969	1.82805	0.395914	0.527845	0.24687	1.29665	2.85281	0.792669	0.0626588	0.87098	9.89151	51.6091	127.313	143.371	10.5335	0.163167	0.376512	0.988875
QC 20 2	QC				QC 20 2	139.165	257.523	136.98	2417.91	645.455	185.742	1168.72	19.1943	174.893	0.22528	1.98716	5.5167	0.309804	1.17286	0.301973	2.98923	12.8566	20.9893	6.35432	0.174693	1.39307	2.63341	0.430803	4.18583	21.6308	59.7811	55.8012	2.48035	0.567765	0.672248	0.41647	1.64649	3.2301	1.13833	0.0877647	1.25519	10.8562	51.3317	124.687	140.68	10.9484	0.231413	0.511787	1.13643
QC 21	QC				QC 21	153.901	259.799	149.091	2826.16	740.755	210.386	1288.32	18.4687	209.28	0.22537	2.2496	5.95004	0.317382	1.33302	0.293264	3.08005	13.9812	22.5884	7.01261	0.175278	1.50572	2.86228	0.415665	4.19836	22.1281	61.7094	59.0469	2.61021	0.507469	0.727565	0.458107	1.63345	3.29436	1.13265	0.0783515	1.27194	11.457	53.3036	128.856	140.866	11.4183	0.223935	0.545589	1.19003
QC 22	QC				QC 22	158.788	262.032	153.722	2692.89	742.86	208.494	1249.37	22.058	200.198	0.226793	2.21234	6.18907	0.320272	1.28398	0.302657	3.11836	14.2685	23.4777	6.88317	0.173019	1.45909	2.89432	0.416183	4.25634	22.4726	64.3063	58.1996	2.64035	0.582364	0.689582	0.476916	1.60843	3.35177	1.15285	0.0794899	1.29977	11.674	54.4304	132.42	141.628	11.5069	0.243358	0.571528	1.17396
QC 23	QC				QC 23	143.226	250.518	137.245	2653.15	706.487	186.205	1207.44	9.49971	178.902	0.230999	2.32642	6.50751	0.330568	1.38623	0.257221	3.10486	14.0055	24.3726	7.61051	0.15885	1.45562	2.88766	0.384794	4.129	22.0666	64.3177	59.9179	2.55517	0.510317	0.536668	0.339172	1.6075	3.30477	1.15999	0.062339	1.08506	10.8541	52.8114	129.319	145.102	11.5527	0.166777	0.49394	1.13842
QC 24	QC				QC 24	146.667	246.607	136.871	2565.67	705.568	194.628	1167.08	16.1042	177.309	0.216436	2.13783	6.28483	0.28989	1.28758	0.26624	2.96651	13.9583	23.4275	7.17341	0.167807	1.36122	2.87264	0.399174	4.07387	22.2299	63.5213	58.1577	2.73453	0.542157	0.551336	0.390557	1.52393	3.35419	1.12504	0.0518863	1.13314	11.1016	52.7653	131.206	144.681	11.8618	0.188998	0.497597	1.16943
QC 25	QC				QC 25	149.891	250.838	148.867	2673.94	746.82	209.206	1231.13	15.9998	208.487	0.215419	2.35154	6.12256	0.312929	1.39706	0.266065	3.13356	14.3686	23.8059	7.67121	0.162475	1.50328	2.94177	0.393942	4.22927	22.5638	63.3164	61.3864	2.76495	0.497106	0.701327	0.372568	1.66095	3.36764	1.13633	0.0642754	1.20583	11.1459	54.1473	129.336	146.605	11.6478	0.184039	0.520233	1.2044
QC 26	QC				QC 26	146.873	252.1	149.193	2759.25	729.487	201.945	1298.37	10.3414	201.802	0.201448	2.27002	6.14817	0.309348	1.34579	0.268568	3.09027	14.5746	24.1158	7.68112	0.160012	1.43758	2.9308	0.380632	4.15621	23.0797	64.4317	62.1902	2.7238	0.487023	0.686235	0.381356	1.60452	3.40253	1.09746	0.0646026	1.15353	11.0744	54.3383	131.647	148.773	11.8065	0.197028	0.493155	1.14493
QC 27	QC				QC 27	161.536	247.695	157.239	3248.54	798.517	200.935	1485.35	1.2918	181.179	0.168299	1.65618	4.89784	0.241309	0.847151	0.239765	2.74093	12.8759	20.9744	5.57602	0.136169	1.19015	2.22789	0.352591	4.05275	22.515	64.127	57.2478	1.83804	0.698749	0.791245	0.342879	1.48473	2.99535	0.89427	0.0713001	1.04068	11.1893	56.2301	137.035	148.502	11.1246	0.215719	0.439024	1.02904
QC 28	QC				QC 28	173.456	246.707	146.462	3098.83	779.838	189.521	1405.84	1.2918	177.255	0.169599	1.73889	4.73321	0.238698	0.91503	0.224922	2.68937	12.888	20.6932	5.66334	0.124561	1.19235	2.15802	0.347375	4.02593	22.7152	62.2693	57.4391	1.89254	0.666002	0.826229	0.321792	1.45508	2.88453	0.843567	0.0589348	1.03415	11.2577	56.0838	134.018	148.913	10.4779	0.215306	0.422033	1.00057
QC 29	QC				QC 29	169.554	246.957	165.834	3167.08	789.802	197.306	1416.74	11.2417	190.13	0.189568	1.91164	5.81272	0.264532	1.0252	0.253378	3.02062	14.0848	23.1636	6.26181	0.169541	1.28482	2.54101	0.347725	4.22353	23.6072	67.5346	59.501	2.15611	0.65431	0.71242	0.404624	1.49576	3.1444	0.994838	0.0664748	1.09434	11.9709	56.5543	141.021	150.618	11.5716	0.236013	0.480562	1.00876
QC 3	QC				QC 3	153.865	276.541	149.183	2862.66	832.347	201.156	1325.47	22.8694	228.624	0.248456	2.12667	5.45832	0.349828	1.30038	0.32694	2.93805	13.248	21.8455	6.70284	0.195418	1.42151	2.77672	0.497058	4.37299	22.0709	61.727	55.7782	2.52768	0.55406	0.595917	0.396766	1.67503	3.3979	1.21774	0.092841	1.32166	11.1894	52.7929	133.788	143.633	11.9389	0.218646	0.596862	1.28822
QC 30	QC				QC 30	161.611	255.534	152.506	3268.87	794.518	209.474	1497.1	1.2918	200.678	0.192543	1.9241	5.52736	0.271902	0.965848	0.248017	2.89809	14.035	23.0851	6.19384	0.150373	1.21843	2.48874	0.348724	4.19742	23.2102	67.1726	58.9851	2.03034	0.681041	0.727133	0.403881	1.4838	3.11428	0.965723	0.0653094	1.03678	11.8654	56.8467	140.081	148.741	11.4387	0.223451	0.455984	0.9684
QC 31	QC				QC 31	176.223	247.385	170.258	3508	838.317	223.957	1655.08	1.2918	191.104	0.167613	1.63587	5.04906	0.229548	0.838672	0.23683	2.65011	13.1612	21.1203	5.50034	0.144256	1.14316	2.27328	0.34544	4.17574	23.0235	64.9634	56.9344	1.96549	0.736326	0.745763	0.355951	1.5096	3.02766	0.90217	0.0703893	1.03562	11.4154	55.8277	140.273	150.208	11.4779	0.227059	0.438166	1.00998
QC 32	QC				QC 32	177.39	244.666	153.974	3282.17	820.418	200.711	1480.63	1.2918	177.296	0.185056	1.7563	5.27706	0.23991	0.936296	0.247852	2.69405	13.6186	21.4119	5.91407	0.137433	1.17464	2.43095	0.35398	4.10854	23.5636	63.8202	58.493	2.02028	0.604857	0.829262	0.326275	1.45735	3.10072	0.856915	0.067369	1.05453	11.4585	57.2991	140.887	152.199	11.6637	0.22153	0.428631	1.04119
QC 33	QC				QC 33	164.994	247.985	144.211	3110.85	753.695	198.319	1448.93	1.2918	169.765	0.17109	1.76622	5.19715	0.222108	0.960048	0.233301	2.61967	13.0827	21.0325	6.0633	0.150904	1.16258	2.39961	0.3458	4.0139	22.6965	62.394	56.8672	2.19937	0.620991	0.722078	0.316683	1.39492	3.13791	0.882138	0.0622134	1.05749	11.3861	54.7545	136.736	148.508	11.6512	0.196851	0.453513	1.05461
QC 34	QC				QC 34	195.664	255.988	175.693	3707.07	880.38	245.716	1684.1	1.2918	190.416	0.176545	1.65634	5.10181	0.241505	0.856563	0.238034	2.70941	12.7727	21.1281	5.76438	0.144774	1.16759	2.25962	0.359812	4.00363	22.185	62.4174	56.9704	1.92494	0.719591	0.726485	0.298807	1.45576	2.93984	0.891189	0.0529194	1.01423	11.0414	55.167	134.123	147.478	10.9019	0.191065	0.422584	1.04492
QC 35	QC				QC 35	170.175	241.6	156.348	3414.12	809.148	203.194	1608.84	1.2918	181.541	0.153433	1.44214	4.51492	0.206408	0.762098	0.215741	2.42885	12.1384	20.1234	5.22045	0.121842	1.01891	2.04201	0.309688	3.81716	22.3071	61.7132	55.5648	1.63321	0.637084	0.66077	0.237155	1.36364	2.86615	0.812367	0.059799	0.937909	10.6454	53.777	134.31	151.779	11.1646	0.170705	0.386855	0.990335
QC 36	QC				QC 36	179.318	242.905	156.904	3362.32	806.324	205.896	1540.81	1.2918	173.756	0.152613	1.5956	5.24627	0.201728	0.841447	0.220642	2.46022	12.9013	20.6799	5.63321	0.122187	1.07385	2.21153	0.308447	3.86632	22.6285	63.1884	56.9605	1.93528	0.698919	0.616643	0.285338	1.28733	3.02133	0.840294	0.0467461	0.917028	10.9535	54.9332	140.17	150.841	11.6844	0.172777	0.379368	0.984964
QC 37	QC				QC 37	170.525	249.285	172.292	3695.73	830.269	222.444	1702.6	1.2918	201.482	0.156039	1.52843	4.62942	0.211343	0.827156	0.194561	2.50248	12.4974	20.8725	5.66619	0.132028	1.02407	2.21361	0.293892	3.72092	21.8268	62.8033	55.5709	1.95964	0.50412	0.53564	0.241279	1.28886	2.96892	0.897021	0.0474638	0.904492	10.5761	52.7546	133.663	145.44	11.3231	0.158104	0.37053	0.915268
QC 38	QC				QC 38	163.986	244.94	161.53	3589.39	797.574	202.061	1661.24	1.2918	173.597	0.152365	1.52926	4.9534	0.190577	0.857374	0.202818	2.36511	12.5338	20.4608	5.66731	0.125867	0.985808	2.19021	0.284985	3.64525	21.3899	61.341	54.9698	1.94479	0.456282	0.507116	0.248922	1.22361	2.83382	0.82176	0.0521377	0.867613	10.3415	52.4064	133.195	143.353	11.2442	0.157538	0.363441	0.916322
QC 39	QC				QC 39	175.235	241.564	159.296	3983.28	863.733	205.807	1728.56	1.2918	155.342	0.149814	1.39935	4.81526	0.211642	0.783497	0.201193	2.28371	12.1778	20.1524	5.39521	0.121635	0.948297	2.08511	0.275037	3.66902	21.8491	61.6292	54.0576	1.85593	0.475622	0.483226	0.232247	1.22772	2.87969	0.826817	0.0466125	0.800167	10.3534	52.6985	136.222	146.558	11.5629	0.15143	0.356007	0.895868
QC 4	QC				QC 4	144.268	278.134	133.638	2503.62	737.534	171.126	1175.57	19.0221	206.767	0.231243	2.04435	4.7689	0.330445	1.2671	0.331404	2.84286	12.6352	20.8194	6.54791	0.180192	1.38067	2.67209	0.461289	4.22912	21.8259	58.2423	54.5573	2.42476	0.531772	0.622394	0.388932	1.65171	3.28993	1.14912	0.0877898	1.25637	10.5295	51.4584	127.736	141.806	11.9466	0.20773	0.551435	1.27579
QC 40	QC				QC 40	171.198	236.566	167.828	3768.55	837.126	212.785	1718.51	1.2918	162.548	0.132676	1.30905	4.67285	0.195351	0.707946	0.189682	2.20241	12.1864	20.0888	5.04452	0.108936	0.887921	2.0195	0.275345	3.53943	21.6257	61.2834	54.5328	1.66274	0.499389	0.483783	0.221417	1.16498	2.75288	0.751171	0.0494629	0.826648	10.4997	53.2555	136.235	146.686	11.2407	0.16998	0.331558	0.906992
QC 41	QC				QC 41	165.741	242.886	153.235	3826.74	817.82	213.754	1745.01	1.2918	178.637	0.141978	1.36239	4.55565	0.182705	0.701608	0.185185	2.19344	11.3814	19.6793	5.22669	0.12643	0.893975	1.87496	0.282933	3.54819	21.0566	61.1012	52.3797	1.41195	0.501179	0.375158	0.262274	1.19437	2.68212	0.794995	0.0624796	0.80244	10.1256	52.541	132.832	144.036	10.711	0.132695	0.352545	0.877634
QC 42	QC				QC 42	180.167	237.695	172.681	3917.01	860.062	225.557	1830.27	1.2918	186.55	0.123234	1.39902	4.5957	0.177424	0.7554	0.176028	2.19639	11.9421	19.4259	5.40404	0.0997791	0.915916	1.95532	0.269513	3.40019	21.4678	58.9437	54.997	1.59079	0.441102	0.555087	0.217472	1.18378	2.67743	0.692248	0.0455163	0.828449	10.2795	53.1591	130.993	146.019	10.8146	0.143346	0.32196	0.88069
QC 43	QC				QC 43	172.574	245.733	163.987	3948.84	819.153	213.743	1777.87	1.2918	154.68	0.128973	1.20801	4.47194	0.174121	0.656869	0.168922	2.14821	11.5468	19.2813	4.84953	0.105497	0.869241	1.87313	0.270999	3.45704	20.9363	60.9378	53.4905	1.50264	0.518685	0.532997	0.199601	1.1523	2.61685	0.735145	0.0500159	0.782672	10.3823	53.1927	133.387	143.447	10.8562	0.159352	0.339152	0.828117
QC 44	QC				QC 44	198.786	240.306	167.214	4536.57	991.754	244.696	2041.8	1.2918	178.393	0.129806	1.28456	4.51171	0.178741	0.673334	0.187485	2.12439	11.579	19.8403	5.121	0.0919515	0.874138	1.83711	0.263072	3.41981	21.2354	60.2455	54.2937	1.37347	0.549462	0.529453	0.187611	1.15318	2.48043	0.690153	0.0373911	0.786133	10.0863	52.9885	132.509	147.111	10.5111	0.152361	0.312559	0.820097
QC 45	QC				QC 45	179.004	233.287	145.925	4230.7	907.904	226.706	1883.14	1.2918	173.586	0.14169	1.34217	4.61246	0.180702	0.703989	0.171202	2.2577	12.111	20.5312	5.33831	0.106983	0.936116	1.84581	0.26841	3.47093	21.4864	61.8634	56.8921	1.37673	0.487858	0.515831	0.232361	1.15284	2.55123	0.695931	0.0519079	0.850624	10.2847	53.9724	131.729	146.836	10.3626	0.173979	0.338705	0.837069
QC 46	QC				QC 46	178.012	240.201	157.953	4076.01	945.689	231.324	1940.85	1.2918	192.553	0.128974	1.30475	4.59988	0.16736	0.676012	0.171395	2.11069	11.8728	19.5283	5.05183	0.104656	0.847281	1.90808	0.261211	3.38323	20.7176	59.2138	52.8195	1.53912	0.481685	0.507541	0.24233	1.07287	2.55665	0.692425	0.0550026	0.806651	10.458	52.0045	131.224	138.1	10.3226	0.166276	0.341428	0.790141
QC 47	QC				QC 47	188.456	239.249	189.569	4989.34	937.631	258.3	2197.72	1.2918	174.483	0.132255	1.17763	4.39587	0.175168	0.602672	0.174911	2.06508	11.5705	19.4298	4.82078	0.111801	0.821431	1.75317	0.254391	3.42035	21.4113	61.8767	54.9408	1.24764	0.530538	0.512516	0.212041	1.14519	2.47424	0.70221	0.0466647	0.736801	10.1947	54.5071	137.369	148.974	10.6469	0.156012	0.335144	0.77561
QC 48	QC				QC 48	188.78	235.989	180.376	4753.39	1030.61	243.679	2151.49	1.2918	185.815	0.138669	1.20197	4.57514	0.17466	0.634037	0.195407	2.0979	11.9439	20.1407	4.96074	0.11154	0.837708	1.86048	0.261666	3.43279	21.6056	63.0668	54.8344	1.33297	0.558842	0.510451	0.256922	1.11359	2.55915	0.680078	0.0417684	0.747895	10.5864	54.5926	139.083	147.419	11.1076	0.15924	0.343747	0.794959
QC 49	QC				QC 49	191.337	243.109	179.595	4939.51	994.529	251.653	2216.38	1.2918	203.231	0.138187	1.30271	4.69682	0.190617	0.714157	0.183196	2.18756	12.4646	20.2886	5.30765	0.113414	0.897303	2.00316	0.276186	3.61815	22.1856	62.5459	55.9175	1.59093	0.544614	0.601072	0.270981	1.17656	2.70073	0.732273	0.0416057	0.746361	10.7638	54.8865	138.176	147.099	11.0025	0.157593	0.348775	0.816786
QC 5	QC				QC 5	145.776	271.689	138.899	2444.07	719.869	181.999	1205.27	25.0885	192.598	0.250276	2.23958	5.28267	0.360757	1.37362	0.305863	3.00441	13.3444	22.267	7.18077	0.173216	1.47519	2.76329	0.455306	4.35925	22.294	60.5396	57.4905	2.47001	0.609518	0.701267	0.42329	1.74852	3.29474	1.1668	0.085002	1.23574	10.6602	52.0697	130.718	145.386	11.6071	0.198008	0.555132	1.22152
QC 50	QC				QC 50	189.939	238.132	185.788	4574.57	927.061	241.077	2037.88	1.2918	191.243	0.150789	1.29044	4.64921	0.167989	0.672934	0.204411	2.19993	12.2929	20.781	5.15817	0.116831	0.866486	1.90156	0.274625	3.56132	21.8084	63.5664	55.682	1.38333	0.532874	0.54785	0.250273	1.17836	2.60805	0.706405	0.0398777	0.772522	10.6208	54.8378	137.852	146.898	11.0179	0.136572	0.360916	0.795268
QC 51	QC				QC 51	171.849	240.905	156.783	4490.88	888.41	235.491	1952.75	1.2918	179.821	0.14551	1.32094	4.54812	0.188817	0.699688	0.195751	2.10486	12.4389	20.3427	5.3524	0.11293	0.863833	1.93282	0.268847	3.52432	22.1675	61.6486	55.9111	1.44617	0.496646	0.588093	0.271245	1.1271	2.61165	0.666399	0.0522844	0.777934	10.9138	54.9958	137.282	147.428	10.9696	0.158293	0.350411	0.805105
QC 52	QC				QC 52	195.444	233.205	184.449	4357	908.91	240.38	1938.71	1.2918	193.668	0.138699	1.35358	4.70032	0.197235	0.688581	0.203907	2.2626	12.8024	21.5284	5.40467	0.125683	0.901065	2.04035	0.271932	3.58392	22.5424	64.5209	56.8549	1.66118	0.548071	0.58454	0.29699	1.16948	2.76361	0.727591	0.0609165	0.802863	11.0115	54.7472	137.646	147.697	11.4407	0.181027	0.358264	0.815226
QC 53	QC				QC 53	176.397	243.118	182.711	4949.69	927.016	266.283	2222.83	1.2918	218.35	0.15444	1.46551	5.07793	0.19412	0.774719	0.199571	2.32333	12.9184	21.5705	5.76427	0.125354	0.913494	2.09905	0.279539	3.66641	22.3834	64.1876	56.5277	1.67381	0.451255	0.521253	0.327676	1.18158	2.73371	0.743227	0.0571043	0.82753	10.9207	54.3852	136.84	146.068	11.3995	0.179644	0.351685	0.813976
QC 54	QC				QC 54	172.714	240.481	146.369	4312.33	852.931	231.892	1819.39	1.2918	167.742	0.144623	1.49952	5.31949	0.19244	0.820292	0.192525	2.27471	13.0923	21.7609	5.91299	0.123054	0.914511	2.04867	0.260511	3.42752	22.3155	63.6236	57.6512	1.53608	0.468005	0.51545	0.293481	1.09685	2.5606	0.667774	0.0558045	0.804836	10.8713	54.7716	136.187	145.835	11.0549	0.156951	0.317341	0.739998
QC 55	QC				QC 55	231.038	239.276	191.568	5021.67	968.401	250.932	2219.27	1.2918	196.846	0.142898	1.20852	4.269	0.167827	0.603943	0.181074	2.01501	12.586	20.3395	4.89034	0.113307	0.826776	1.7756	0.250345	3.25907	22.6034	62.365	56.9583	1.15284	0.56369	0.727118	0.299322	1.05519	2.51949	0.572084	0.0398991	0.759142	10.6305	55.6298	137.287	149.8	10.739	0.200976	0.299841	0.75352
QC 56	QC				QC 56	203.381	237.842	197.37	5099.87	906.857	252.355	2116.37	1.2918	177.821	0.129987	1.19551	4.30428	0.167694	0.581396	0.19613	2.02583	12.6275	20.3388	4.8763	0.106731	0.800882	1.74264	0.25986	3.35083	22.636	64.3612	57.4509	0.967138	0.607566	0.667222	0.287786	1.03307	2.44674	0.55192	0.0388862	0.729225	10.8806	55.5773	138.863	149.759	10.8236	0.177527	0.305866	0.705559
QC 57	QC				QC 57	226.534	233.509	225.072	4895.22	1057.67	271.61	2163.22	1.2918	210.236	0.148702	1.36839	4.60223	0.175543	0.68475	0.202838	2.27313	13.1861	22.2887	5.52948	0.118035	0.869116	2.04371	0.280424	3.58344	22.8963	65.8038	57.592	1.43667	0.613137	0.722324	0.316386	1.09912	2.61382	0.67852	0.0485644	0.757531	11.1137	56.5349	141.53	149.177	11.2529	0.201261	0.345073	0.79641
QC 58	QC				QC 58	188.55	235.262	172.769	4658.03	867.017	227.016	2001.23	1.2918	183.634	0.14068	1.23743	4.62549	0.170641	0.640498	0.18776	2.09457	12.7343	21.0825	5.05018	0.111596	0.804958	1.82212	0.251015	3.4304	22.2059	64.2093	56.3559	1.26491	0.536752	0.661044	0.259417	1.1046	2.44641	0.61003	0.0335687	0.736429	10.5418	54.6395	137.985	146.187	10.8751	0.174545	0.288722	0.68521
QC 6	QC				QC 6	137.638	267.37	122.985	2402.95	666.46	176.139	1113.62	22.4333	188.65	0.224885	1.99475	5.08019	0.314378	1.22625	0.28491	2.73345	12.6106	20.5002	6.38702	0.164297	1.34494	2.62056	0.426824	3.93647	20.5018	56.6429	53.4871	2.39953	0.523865	0.657272	0.374224	1.50634	3.10631	1.05622	0.0804273	1.2647	10.4229	49.398	122.546	133.182	10.8474	0.205661	0.491508	1.16341
QC 7	QC				QC 7	173.974	267.517	158.763	2801.65	809.935	218.68	1271.69	40.4468	235.541	0.25328	2.2579	5.17158	0.352495	1.35638	0.303968	3.10885	13.9425	22.3817	7.03915	0.181428	1.53836	2.86987	0.471219	4.20273	21.5847	61.7821	59.1254	2.50156	0.573419	0.775883	0.413149	1.67155	3.19904	1.23313	0.0878028	1.33066	11.1816	53.4232	126.605	138.694	10.9857	0.236136	0.598562	1.24453
QC 8	QC				QC 8	152.928	272.462	141.021	2834.14	779.182	205.871	1297.84	17.5133	230.98	0.233703	2.2411	5.17992	0.353334	1.33088	0.302133	3.03838	13.8135	22.5245	7.06645	0.182833	1.48481	2.82309	0.458453	4.29937	22.2298	61.6645	58.5519	2.44035	0.424245	0.752555	0.428905	1.69376	3.25018	1.13751	0.0834071	1.26681	11.1025	53.2197	130.431	143.067	11.0541	0.220927	0.568601	1.1857
QC 9	QC				QC 9	159.215	264.649	173.737	3578.56	913.053	253.048	1648.83	12.2061	285.357	0.228795	2.26276	5.16374	0.342788	1.3313	0.294254	3.0664	13.8055	23.7025	7.25138	0.178301	1.49095	2.74827	0.403023	4.16069	21.6301	63.9735	59.5738	2.25773	0.573091	0.660973	0.475664	1.58745	3.16496	1.18635	0.0855015	1.21828	11.0358	52.6183	130.776	139.074	11.1491	0.208847	0.526485	1.14286
Supplementary Table 3b. The statistical evaluation of Phase I (discovery) measured by UHPSFC/MS.
					Genders	CE 16:1	CE 16:0	CE 18:3	CE 18:2	CE 18:1	CE 20:5	CE 20:4	CE 20:3	CE 22:6	TG 46:3	TG 46:2	TG 46:1	TG 47:2	TG 47:1	TG 48:4	TG 48:3	TG 48:2	TG 48:1	TG 48:0	TG 49:3	TG 49:2	TG 49:1	TG 50:5	TG 50:4	TG 50:3	TG 50:2	TG 50:1	TG 50:0	TG 51:6	TG 51:5	TG 51:4	TG 51:3	TG 51:2	TG 51:1	TG 52:7	TG 52:6	TG 52:5	TG 52:4	TG 52:3	TG 52:2	TG 52:1	TG 53:5	TG 53:4	TG 53:3
			Number of control samples		Both	192	192	192	192	192	192	192	192	192	192	192	192	192	192	192	192	192	192	192	192	192	192	192	192	192	192	192	192	192	192	192	192	192	192	192	192	192	192	192	192	192	192	192	192
					Females	100	100	100	100	100	100	100	100	100	100	100	100	100	100	100	100	100	100	100	100	100	100	100	100	100	100	100	100	100	100	100	100	100	100	100	100	100	100	100	100	100	100	100	100
					Males	92	92	92	92	92	92	92	92	92	92	92	92	92	92	92	92	92	92	92	92	92	92	92	92	92	92	92	92	92	92	92	92	92	92	92	92	92	92	92	92	92	92	92	92
			Number of breast cancerous samples		Both	103	103	103	103	103	103	103	103	103	103	103	103	103	103	103	103	103	103	103	103	103	103	103	103	103	103	103	103	103	103	103	103	103	103	103	103	103	103	103	103	103	103	103	103
					Females	94	94	94	94	94	94	94	94	94	94	94	94	94	94	94	94	94	94	94	94	94	94	94	94	94	94	94	94	94	94	94	94	94	94	94	94	94	94	94	94	94	94	94	94
					Males	9	9	9	9	9	9	9	9	9	9	9	9	9	9	9	9	9	9	9	9	9	9	9	9	9	9	9	9	9	9	9	9	9	9	9	9	9	9	9	9	9	9	9	9
			Number of kidney cancerous samples		Both	119	119	119	119	119	119	119	119	119	119	119	119	119	119	119	119	119	119	119	119	119	119	119	119	119	119	119	119	119	119	119	119	119	119	119	119	119	119	119	119	119	119	119	119
					Females	32	32	32	32	32	32	32	32	32	32	32	32	32	32	32	32	32	32	32	32	32	32	32	32	32	32	32	32	32	32	32	32	32	32	32	32	32	32	32	32	32	32	32	32
					Males	87	87	87	87	87	87	87	87	87	87	87	87	87	87	87	87	87	87	87	87	87	87	87	87	87	87	87	87	87	87	87	87	87	87	87	87	87	87	87	87	87	87	87	87
			Number of prostate cancerous samples		Males	67	67	67	67	67	67	67	67	67	67	67	67	67	67	67	67	67	67	67	67	67	67	67	67	67	67	67	67	67	67	67	67	67	67	67	67	67	67	67	67	67	67	67	67
			Average concentration for control samples [nmol/ml]		Both	581.249	562.701	681.203	4849.58	1990.1	612.066	2538.33	289.471	541.39	0.481937	2.09991	1.63089	0.278135	0.406286	0.532079	5.39438	26.7268	40.6355	6.12721	0.380596	2.19936	4.26022	0.840835	7.21542	37.296	115.346	95.8579	5.08923	1.13982	1.27845	0.991913	3.0168	6.20695	1.8172	0.183285	2.58053	20.5435	89.244	201.422	214.399	22.0925	0.694734	1.32059	2.5869
					Females	603.274	572.016	678.936	4783.98	1982.65	573.92	2540.23	285.519	538.382	0.378009	1.68521	1.2636	0.227892	0.301994	0.472313	4.73449	22.0985	29.8892	3.532	0.343016	1.96559	3.33007	0.701445	6.48308	33.9313	100.35	76.2006	2.44704	1.08111	1.07454	0.868448	2.80949	5.63169	1.4129	0.120084	1.96584	17.8107	79.004	180.897	191.541	15.288	0.542014	1.17618	2.34051
					Males	557.309	552.576	683.667	4920.89	1998.21	653.529	2536.26	293.766	544.66	0.594904	2.55066	2.03012	0.332748	0.519647	0.597043	6.11165	31.7576	52.3164	8.94809	0.421443	2.45345	5.27126	0.992346	8.01143	40.9534	131.646	117.225	7.96118	1.20364	1.50009	1.12611	3.24213	6.83223	2.25666	0.251982	3.24866	23.5139	100.374	223.732	239.244	29.4888	0.860734	1.47755	2.85471
			Average concentration for breast cancerous samples [nmol/ml]		Both	389.49	307.628	439.405	3407.38	1297.22	346.126	1738.8	146.881	310.292	0.388275	1.63527	1.38361	0.169354	0.24932	0.527679	4.495	19.7287	30.3842	4.66994	0.255536	1.41995	2.55205	0.6854	6.09326	31.0696	93.819	76.0684	2.97301	1.03942	1.08698	0.712709	2.13285	4.15833	1.14711	0.124968	2.10227	18.1556	78.2867	171.319	177.131	15.9257	0.490292	0.912626	1.75138
					Females	405.13	316.927	458.542	3477.81	1323.37	367.636	1776.04	151.428	317.554	0.399807	1.6622	1.3936	0.171468	0.249158	0.549644	4.62221	20.0704	30.6524	4.53061	0.255712	1.41434	2.52857	0.70701	6.22646	31.348	93.3652	74.7073	2.92439	1.03964	1.0673	0.70149	2.08975	4.02866	1.08929	0.129825	2.17527	18.4713	77.8695	168.395	173.206	15.2972	0.48811	0.885947	1.66453
					Males	226.144	210.507	239.526	2671.85	1024.02	121.472	1349.84	99.3885	234.444	0.267828	1.35408	1.27926	0.147273	0.251011	0.298263	3.16635	16.1599	27.5823	6.12515	0.253699	1.4785	2.79737	0.459694	4.70205	28.1619	98.5577	90.2836	3.48079	1.03714	1.29249	0.829889	2.5829	5.51264	1.75109	0.0742368	1.33989	14.8588	82.6446	201.855	218.119	22.4892	0.513084	1.19128	2.65853
			Average concentration for kidney cancerous samples [nmol/ml]		Both	314.773	350.949	383.072	2849.49	1201.34	311.121	1468.44	161.432	309.749	0.41238	1.36602	0.987979	0.134399	0.16936	0.560599	3.73291	15.5273	22.2878	3.54533	0.213101	1.14801	1.98547	0.634892	5.09905	26.0946	79.4651	66.4687	2.28762	0.957462	1.0414	0.642353	1.94393	3.66806	0.978762	0.119377	1.74922	14.8472	68.3918	155.214	162.536	14.1273	0.424028	0.856214	1.63594
					Females	298.266	350.359	364.13	2889.94	1221.3	313.273	1500.76	160.038	326.427	0.193755	0.611065	0.367592	0.0698874	0.0747872	0.270589	2.29127	9.44564	12.1066	1.27095	0.139946	0.721672	1.12997	0.423068	3.78507	20.488	58.6165	44.3492	0.797813	0.830182	0.749286	0.456315	1.57498	2.92614	0.641637	0.0941978	1.23562	11.1043	55.2398	133.85	138.149	9.08291	0.303717	0.688739	1.45049
					Males	320.844	351.166	390.038	2834.61	1194	310.33	1456.55	161.944	303.614	0.492794	1.6437	1.21617	0.158127	0.204145	0.66727	4.26317	17.7643	26.0326	4.38189	0.240009	1.30482	2.30014	0.712805	5.58236	28.1568	87.1336	74.6046	2.83559	1.00428	1.14884	0.71078	2.07964	3.94095	1.10276	0.128639	1.93813	16.2239	73.2293	163.072	171.506	15.9827	0.46828	0.917815	1.70415
			Average concentration for prostate cancerous samples [nmol/ml]		Males	311.584	283.186	379.588	2944.65	1163.11	330.164	1496.26	133.585	269.005	0.447293	1.57748	1.15602	0.224418	0.365953	0.562284	4.30973	18.6217	26.6433	4.1685	0.277139	1.60663	3.02954	0.667372	5.6161	28.4144	87.0375	73.0372	3.17891	0.97486	1.07897	0.742004	2.2693	4.58313	1.39672	0.129885	1.908	16.1651	71.9884	160.863	172.759	16.9355	0.503333	1.00181	1.92928
			Fold change (breast cancer)		Both	0.670092	0.546698	0.645042	0.702614	0.651834	0.565505	0.685017	0.507412	0.57314	0.805654	0.778737	0.848376	0.608891	0.613657	0.991729	0.833275	0.73816	0.747724	0.762164	0.67141	0.645618	0.599042	0.815142	0.844478	0.833052	0.813369	0.793553	0.584176	0.911915	0.850231	0.71852	0.70699	0.669947	0.631252	0.681821	0.814668	0.883766	0.877222	0.850544	0.826175	0.720862	0.705727	0.691076	0.677021
					Females	0.671551	0.554052	0.675383	0.72697	0.667478	0.640569	0.699164	0.530362	0.589831	1.05767	0.986343	1.10288	0.752411	0.825045	1.16373	0.976286	0.908222	1.02554	1.28273	0.74548	0.719549	0.759314	1.00793	0.960417	0.923865	0.930396	0.980404	1.19507	0.961641	0.993263	0.807751	0.743821	0.715355	0.770958	1.08111	1.10653	1.03709	0.985639	0.930888	0.904279	1.00061	0.900549	0.753239	0.711182
					Males	0.405779	0.380955	0.350355	0.542961	0.512469	0.18587	0.532216	0.338325	0.43044	0.450203	0.530875	0.630141	0.442597	0.483041	0.499568	0.518085	0.508851	0.52722	0.684521	0.601978	0.602619	0.530683	0.463239	0.586918	0.687659	0.748657	0.770176	0.437221	0.861675	0.86161	0.736949	0.796668	0.806858	0.775965	0.294612	0.412442	0.631915	0.823364	0.902216	0.911701	0.762636	0.596101	0.806254	0.931278
			Fold change (kidney cancer)		Both	0.541546	0.623687	0.562346	0.587574	0.603659	0.508313	0.578505	0.557679	0.572136	0.855672	0.650515	0.605791	0.483213	0.416848	1.0536	0.692	0.580964	0.54848	0.578621	0.559915	0.521974	0.466049	0.755073	0.706689	0.699661	0.688928	0.693408	0.449501	0.840014	0.814578	0.64759	0.644369	0.590961	0.538609	0.65132	0.677853	0.722722	0.766347	0.770589	0.758102	0.639461	0.610346	0.648359	0.632395
					Females	0.494412	0.612499	0.536325	0.604087	0.615994	0.545847	0.590796	0.560517	0.606312	0.512568	0.362604	0.290908	0.30667	0.247645	0.572902	0.483952	0.427432	0.405051	0.359838	0.407986	0.367152	0.339324	0.603137	0.583838	0.603808	0.58412	0.582006	0.326032	0.767901	0.69731	0.525438	0.560593	0.519585	0.454128	0.78443	0.628543	0.623464	0.699203	0.739925	0.721252	0.594121	0.56035	0.585571	0.619733
					Males	0.575703	0.635508	0.57051	0.576036	0.597537	0.474852	0.574289	0.551269	0.557439	0.82836	0.644423	0.599063	0.475215	0.392853	1.11762	0.697548	0.559371	0.497599	0.489701	0.569494	0.531831	0.436355	0.718302	0.696799	0.687533	0.661877	0.636424	0.356177	0.834371	0.765846	0.63118	0.641441	0.576818	0.488669	0.510508	0.596593	0.689971	0.729562	0.728869	0.716866	0.541993	0.544047	0.621174	0.596961
			Fold change (prostate cancer)		Males	0.559087	0.512484	0.555223	0.598399	0.582078	0.505202	0.589946	0.454731	0.493896	0.751875	0.61846	0.569438	0.674437	0.704233	0.941782	0.705167	0.586368	0.509273	0.465853	0.657596	0.654846	0.574727	0.672519	0.701011	0.693824	0.661147	0.623053	0.399302	0.809929	0.719269	0.658907	0.699941	0.670811	0.618933	0.515453	0.587318	0.687467	0.717199	0.718999	0.722103	0.574303	0.584772	0.678026	0.675824
			p-value (breast cancer)		Both	8.22059e-06	7.3316e-16	1.17891e-08	7.62716e-11	2.92561e-13	2.53232e-08	1.51911e-10	5.72218e-13	7.00116e-12	0.322922	0.198724	0.491856	0.0116384	0.0434317	0.963505	0.147529	0.0224707	0.0794775	0.256363	0.00147996	0.000270292	0.00126092	0.163969	0.0796095	0.027785	0.0277991	0.0408986	0.0604056	0.114155	0.112807	0.00395626	1.93749e-05	6.15006e-06	0.00238754	0.148194	0.22216	0.242322	0.123351	0.0149243	0.0044936	0.0254502	0.0275618	0.00044783	6.16713e-06
					Females	0.000201237	1.35809e-10	1.31999e-05	4.42099e-07	4.32225e-09	0.000119405	2.91953e-07	4.50226e-08	2.01438e-08	0.860712	0.957939	0.737101	0.231658	0.441914	0.520697	0.875583	0.516606	0.882151	0.253836	0.0502792	0.0172475	0.0900937	0.964396	0.71951	0.409143	0.488908	0.870191	0.447954	0.565697	0.955681	0.116742	0.00155812	0.000662566	0.0823174	0.744108	0.568718	0.765763	0.883228	0.33708	0.169757	0.996468	0.544973	0.0216611	0.000310582
					Males	5.6293e-09	3.66002e-08	1.63402e-11	3.16942e-06	2.51887e-07	3.23622e-12	1.14822e-05	9.3789e-07	5.53118e-05	0.0505662	0.207772	0.457494	0.0474365	0.1627	0.0294163	0.034898	0.0418155	0.119247	0.503907	0.101301	0.0684317	0.0363776	0.0168546	0.0328373	0.0508594	0.161259	0.275005	0.109256	0.223675	0.486681	0.214272	0.177701	0.243781	0.351315	0.0185306	0.0138267	0.0346022	0.249439	0.413666	0.498063	0.359762	0.0595334	0.278921	0.660983
			p-value (kidney cancer)		Both	2.2753e-09	5.12407e-10	1.03955e-13	1.56079e-23	7.05003e-18	4.30763e-12	3.13974e-21	1.51363e-11	5.13302e-13	0.513165	0.0429853	0.0540931	0.000333667	0.000876155	0.823641	0.00325991	3.23926e-05	0.000462551	0.0407303	5.44562e-07	1.1944e-08	1.91935e-06	0.0960556	0.000216825	8.94793e-07	5.89856e-06	0.000271903	0.00981981	0.000278343	0.0142287	7.05144e-06	3.72111e-10	2.06426e-11	3.39671e-05	0.127369	0.0312958	0.00111208	0.000184395	1.69079e-06	7.42465e-07	0.00115394	0.000328655	8.80218e-07	2.01032e-09
					Females	2.13223e-07	0.000109044	4.69376e-07	3.49259e-09	1.59423e-06	9.12702e-05	7.46164e-08	2.72581e-05	0.000248435	0.128112	0.00725445	0.00251204	0.000229737	9.0139e-05	0.0604837	0.000142645	2.35983e-06	3.74235e-06	9.63826e-05	3.25843e-07	1.44731e-09	5.69636e-08	0.0309326	9.42871e-05	3.34232e-06	5.40003e-07	1.84946e-06	0.000140322	0.000203749	0.00051886	1.65975e-05	1.32589e-07	1.19247e-08	1.0047e-05	0.469092	0.0335199	0.000253155	0.000598282	0.000139427	2.58366e-05	9.73046e-05	0.000122766	6.3541e-05	2.5666e-05
					Males	6.12385e-05	1.39674e-06	2.88446e-08	9.34513e-15	9.23414e-12	3.18427e-08	2.93725e-13	7.59498e-08	1.36705e-08	0.472473	0.0834582	0.11842	0.00765776	0.015307	0.676712	0.0174101	0.0013842	0.00446211	0.0493144	0.000235175	7.84417e-05	0.000549315	0.114111	0.00226309	9.64701e-05	0.000408506	0.00182673	0.0158075	0.0033278	0.0123036	0.000178763	3.14825e-06	2.21998e-06	0.00165991	0.0986171	0.0353908	0.00379802	0.000727656	3.64244e-05	4.54718e-05	0.00303501	0.00240887	7.17593e-05	7.92784e-06
			p-value (prostate cancer)		Males	3.2929e-07	8.11958e-13	1.23904e-10	1.09268e-15	1.53495e-14	3.13407e-08	1.77159e-13	7.55659e-12	1.43435e-11	0.249638	0.046356	0.0685512	0.191794	0.346833	0.778256	0.0166401	0.00278947	0.00447826	0.0329304	0.0148264	0.0124999	0.0154302	0.0430336	0.00157313	0.000170078	0.000468218	0.00128773	0.0246496	0.00051019	0.00259964	0.00240594	0.00079565	0.00105467	0.0288823	0.0971063	0.0202182	0.00137799	0.000418833	3.61168e-05	0.000111092	0.00738239	0.00816701	0.00325725	0.00141027
			Standard Deviation for all samples		Both	363.809	280.686	345.603	1806.38	794.541	382.263	1022.7	166.02	279.724	0.848796	3.03385	2.84792	0.388159	0.705183	0.922633	4.85794	24.1887	46.3699	10.7375	0.319459	1.76451	4.43537	0.979507	4.9265	20.9765	73.2667	73.7221	9.53478	0.455472	0.879688	0.734483	1.63172	3.64617	1.8604	0.351531	3.19553	15.1515	51.2807	90.714	98.118	22.2912	0.706262	0.900762	1.50776
					Females	365.542	287.578	353.12	1827.2	808.272	370.167	1056.5	171.449	282.944	0.819421	2.87374	2.51492	0.311353	0.450812	0.78838	4.72904	20.6411	33.6047	5.66766	0.296095	1.54841	3.13394	0.827625	4.74424	20.763	66.3799	59.4487	4.07092	0.476404	0.840709	0.700976	1.53712	3.19327	1.23747	0.200543	2.41085	14.4897	50.6929	86.0096	88.4224	13.6073	0.573512	0.838622	1.27705
					Males	358.371	273.47	336.713	1770.41	777.03	392.468	979.997	160.84	275.645	0.868036	3.15591	3.10637	0.443627	0.867039	1.02345	4.95445	26.837	54.9961	13.6486	0.337831	1.9287	5.29394	1.09313	5.07353	21.1243	78.4366	83.3608	12.4146	0.43516	0.898296	0.757534	1.70383	3.9819	2.25304	0.442973	3.74467	15.6737	51.5151	93.9929	104.936	27.3984	0.800522	0.94571	1.67519
			Standard Deviation for control samples		Both	376.952	251.778	346.169	1734.65	735.517	407.742	996.705	167.818	279.078	0.993188	3.83108	3.48368	0.490203	0.9096	0.717647	4.77359	29.357	60.232	14.6947	0.347589	2.04074	5.85624	0.984192	4.60253	21.2011	82.9049	89.5804	13.8736	0.4217	0.861227	0.693786	1.64004	4.19082	2.47433	0.462516	3.55994	14.0424	49.3135	96.1266	109.819	30.0784	0.835092	0.942307	1.75384
					Females	390.031	280.342	349.661	1704.09	740.46	360.937	1010.47	177.141	265.186	1.04269	3.60423	2.76384	0.391881	0.533175	0.81745	4.54636	20.6417	31.1439	4.98754	0.309493	1.62937	3.32697	0.831618	4.10732	18.1971	58.2992	50.7208	3.43574	0.401343	0.694894	0.598966	1.39605	3.11223	1.30307	0.172468	1.82501	11.1745	39.9097	71.4541	75.7933	11.6099	0.467928	0.775147	1.25486
					Males	360.677	216.041	342.315	1764.49	730.021	449.509	981.525	156.945	293.397	0.923243	4.01503	4.0888	0.573447	1.18026	0.583424	4.9093	35.8732	79.0886	20.2072	0.380556	2.38364	7.58811	1.10711	4.96537	23.5043	100.696	114.343	19.3139	0.433847	0.963709	0.761576	1.8432	5.03728	3.2497	0.636436	4.68732	16.0891	55.7312	113.044	133.191	40.4543	1.07912	1.07364	2.13777
			Standard Deviation for breast cancerous samples		Both	323.32	232.007	325.175	1704.7	719.677	357.775	953.99	143.532	249.999	0.621182	2.33071	2.58525	0.242722	0.410963	0.816076	5.18177	22.0768	39.023	7.22241	0.299482	1.52347	3.12282	0.864166	5.4785	23.7528	77.2424	71.9142	5.06546	0.559162	1.03752	0.822194	1.65245	3.27006	1.26848	0.225385	2.96747	17.8099	61.7169	101.95	103.667	16.9062	0.703554	0.927656	1.30443
					Females	333.383	239.306	333.09	1752.31	742.937	366.129	980.85	148.222	257.16	0.639938	2.33576	2.59414	0.247385	0.412465	0.845853	5.31717	22.4878	39.3344	6.88283	0.304418	1.55023	3.19216	0.890004	5.61103	24.4025	78.9932	72.9674	5.05316	0.575757	1.05804	0.840069	1.68448	3.29235	1.26402	0.233672	3.06149	18.3938	63.5177	104.333	105.099	16.7348	0.727061	0.946333	1.29209
					Males	79.2415	86.9583	86.8708	770.779	284.314	97.6498	448.921	61.9547	135.149	0.350589	2.25817	2.48808	0.185772	0.394928	0.302374	3.17318	16.7974	35.4879	9.99345	0.241971	1.20744	2.26113	0.466456	3.54155	15.1043	55.5419	57.9356	5.16494	0.340505	0.762329	0.592131	1.18006	2.67508	1.15208	0.0908176	1.49969	9.19275	37.8518	65.0995	76.0438	17.2868	0.378381	0.640239	1.06508
			Standard Deviation for kidney cancerous samples		Both	361.203	293.107	310.75	1439.58	718.32	319.18	818.143	146.971	248.563	0.849873	2.51403	2.35557	0.190032	0.268693	1.26811	4.77808	17.3008	30.4491	7.26741	0.227461	1.10629	2.13131	1.09255	4.93581	17.5727	53.8631	50.5402	4.22211	0.422812	0.794123	0.624067	1.25217	2.19795	0.939615	0.272162	3.09494	15.1493	45.4317	69.6732	70.5305	11.6056	0.473748	0.678772	0.94334
					Females	211.844	251.94	248.948	1239.39	673.392	283.27	773.036	120.986	260.935	0.329169	0.855794	0.463194	0.0740625	0.0899592	0.376282	2.32054	8.30066	10.7621	1.4112	0.117927	0.545705	1.0258	0.530718	2.82375	11.0884	28.8459	21.1053	1.32892	0.278274	0.324669	0.373797	0.896328	1.67969	0.576853	0.172457	1.56455	7.46173	29.2516	51.3408	51.0876	5.54232	0.207053	0.477323	0.854023
					Males	402.258	306.862	330.315	1506.26	734.018	331.408	833.806	155.437	243.568	0.961276	2.84411	2.705	0.212799	0.302116	1.45093	5.31046	19.117	34.2551	8.301	0.250921	1.21369	2.33625	1.22741	5.43338	19.009	58.6823	55.5323	4.75571	0.455951	0.883678	0.681105	1.33441	2.3007	1.01392	0.300098	3.47401	16.923	49.2085	73.7612	74.4654	12.6543	0.532859	0.729577	0.965213
			Standard Deviation for prostate cancerous samples		Males	212.651	209.107	206.957	962.787	502.771	234.425	629.386	114.121	177.538	0.677371	1.94396	1.67969	0.460601	0.86066	0.868169	4.36614	17.1838	25.2632	5.16975	0.34799	1.81425	3.65883	0.886431	4.32024	17.278	53.8198	49.2609	4.45274	0.370688	0.758782	0.773717	1.69161	3.39981	1.5328	0.241463	2.35987	12.1722	42.8823	71.696	75.064	14.6195	0.572237	0.913998	1.42628
			T-value (breast cancer)		Both	4.57741	8.73478	5.95136	6.88438	7.82229	5.79137	6.75486	7.65798	7.26292	0.993722	1.29272	0.690914	2.5474	2.0351	0.0460105	1.46019	2.30464	1.76643	1.14104	3.229	3.70627	3.26745	1.40178	1.77046	2.22677	2.22362	2.06315	1.8916	1.59511	1.60038	2.93167	4.39133	4.63574	3.0743	1.45459	1.22872	1.17833	1.5551	2.46588	2.88257	2.25378	2.22563	3.58087	4.63173
					Females	3.81074	6.82942	4.49603	5.25824	6.18697	3.94892	5.3445	5.73063	5.88767	-0.176643	0.0530888	-0.337928	1.20659	0.774598	-0.646819	0.157609	0.653206	-0.149235	-1.151	1.98025	2.41473	1.71235	-0.0449307	0.361602	0.831774	0.697192	0.164532	-0.764678	0.578588	0.055955	1.58504	3.22924	3.48013	1.75563	-0.328665	-0.574219	-0.300032	0.147896	0.96785	1.38614	-0.00445637	0.609827	2.32856	3.69288
					Males	7.20657	9.31852	9.66392	7.11732	8.01471	9.3246	6.54454	7.3773	5.69692	2.16035	1.38929	0.805207	2.1548	1.49078	2.53799	2.50652	2.31648	1.71532	0.71622	1.86615	2.06113	2.26407	2.75066	2.56734	2.28441	1.55466	1.1871	1.69117	1.36266	0.759726	1.39237	1.50583	1.27514	0.987215	2.43711	2.73041	2.47762	1.27636	0.885952	0.730909	0.980211	2.05693	1.1879	0.468003
			T-value (kidney cancer)		Both	6.21829	6.52824	7.86847	10.9957	9.3257	7.2522	10.2956	7.06763	7.61697	0.657041	2.03892	1.9399	3.64502	3.37918	-0.224103	2.98153	4.23181	3.55171	2.06156	5.13477	5.87948	4.8855	1.67729	3.77049	5.0418	4.62535	3.69509	2.60992	3.70043	2.47649	4.59799	6.50702	6.98619	4.22904	1.53356	2.17192	3.31334	3.80639	4.90031	5.07053	3.29493	3.64417	5.03789	6.20353
					Females	5.64088	4.21194	5.60072	6.82381	5.43081	4.22253	6.11614	4.51844	3.98361	1.54307	2.74798	3.10836	3.82416	4.08361	1.91408	3.98991	4.99606	4.87258	4.0545	5.44198	6.56931	5.80644	2.22043	4.1737	5.02626	5.3882	5.05859	3.96248	3.95234	3.60882	4.6211	5.84583	6.28982	4.66118	0.739051	2.2037	3.87929	3.63811	4.07293	4.52851	4.08458	4.01119	4.2542	4.53365
					Males	4.13269	5.05157	5.84018	8.52286	7.34575	5.83564	7.94619	5.64433	5.9933	0.724085	1.75129	1.5787	2.72883	2.47953	-0.420456	2.41447	3.28112	2.91187	1.99658	3.78492	4.0947	3.58045	1.59701	3.11697	4.01499	3.63692	3.19849	2.46759	2.99338	2.54352	3.85021	4.85236	4.98311	3.24297	1.67263	2.13289	2.95031	3.45878	4.27403	4.22899	3.04844	3.11029	4.09893	4.6822
			T-value (prostate cancer)		Males	5.37633	7.90973	6.95237	9.05073	8.53847	5.88762	8.12502	7.45136	7.35113	1.16286	2.02209	1.84755	1.31945	0.949576	0.284284	2.43749	3.06275	2.91598	2.17316	2.48152	2.54304	2.46706	2.05325	3.24	3.87688	3.60115	3.30893	2.29278	3.57427	3.08052	3.11153	3.44729	3.35901	2.22143	1.68143	2.36285	3.27832	3.62831	4.28146	3.99525	2.74075	2.69823	3.00892	3.27113
[truncated: 95 more columns]

## Sheet: Table 4a-i
Supplementary Table 4. Characteristics of OPLS-DA models for all MS based methods, phases and cancer types:
a, Sensitivity, specificity, and accuracy values for training and validation sets. All variables used passing the criteria for inclusion (138 variables UHPSFC/MS and 412 variables for shotgun MS).
	Kidney	Phase I (discovery)	Phase II (qualification)		Average all data sets	Breast	Phase I (discovery)	Phase II (qualification)		Average all data sets	Prostate	Phase I (discovery)	Phase II (qualification)		Average all data sets
		UHPSFC/MS	UHPSFC/MS	Shotgun MS (LR)			UHPSFC/MS	UHPSFC/MS	Shotgun MS (LR)			UHPSFC/MS	UHPSFC/MS	Shotgun MS (LR)
Training set	Specificity					Specificity					Specificity
	Male	81.6667	93.3333	100	91.6667	Male	100	100	100	100	Male	90	98.3333	96.6667	95
	Female	98.6667	98.6667	100	99.1111	Female	93.3333	98.6667	89.3333	93.7778
	Average	90.1667	96	100	95.3889	Average	96.6667	99.3333	94.6667	96.8889
	Sensitivity					Sensitivity					Sensitivity
	Male	84.2105	85.9649	92.9825	87.7193	Male	100	100	100	100	Male	82	82	98	87.3333
	Female	76	72	100	82.6667	Female	80	85.7143	77.1429	80.9524
	Average	80.1053	78.9825	96.4912	85.193	Average	90	92.8571	88.5714	90.4762
	Accuracy					Accuracy					Accuracy
	Male	82.906	89.7436	95	89.2165	Male	100	100	100	100	Male	86.3636	90.9091	97.2727	91.5152
	Female	93	92	100	95	Female	86.8966	92.4138	83.4483	87.5862
	Average	87.953	90.8718	97.5	92.1083	Average	93.4483	96.2069	91.7241	93.7931
Validation set	Specificity					Specificity					Specificity
	Male	90.625	87.5	100	92.7083	Male	100	100	100	100	Male	90	85	65	80
	Female	88	100	85.7143	91.2381	Female	88	84	80	84
	Average	89.3125	93.75	92.8571	91.9732	Average	94	92	90	92
	Sensitivity					Sensitivity					Sensitivity
	Male	73.3333	70	90	77.7778	Male	100	50	100	83.3333	Male	82.3529	76.4706	76.4706	78.4314
	Female	71.4286	85.7143	85.7143	80.9524	Female	62.5	66.6667	75	68.0556
	Average	72.381	77.8571	87.8571	79.3651	Average	81.25	58.3333	87.5	75.6944
	Accuracy					Accuracy					Accuracy
	Male	82.2581	79.0323	92.5926	84.6276	Male	100	95.4545	100	98.4848	Male	86.4865	81.0811	70.2703	79.2793
	Female	84.375	96.875	85.7143	88.9881	Female	75.5102	75.5102	77.551	76.1905
	Average	83.3165	87.9536	89.1534	86.8079	Average	87.7551	85.4824	88.7755	87.3377
b, Sensitivity, specificity, and accuracy values for training and validation sets. Common variables for all 3 data sets are used (91 variables).
	Kidney	Phase I (discovery)	Phase II (qualification)		Average all data sets	Breast	Phase I (discovery)	Phase II (qualification)		Average all data sets	Prostate	Phase I (discovery)	Phase II (qualification)		Average all data sets
		UHPSFC/MS	UHPSFC/MS	Shotgun MS (LR)			UHPSFC/MS	UHPSFC/MS	Shotgun MS (LR)			UHPSFC/MS	UHPSFC/MS	Shotgun MS (LR)
Training set	Specificity					Specificity					Specificity
	Male	78.3333	83.3333	69.5652	77.0773	Male	100	100	100	100	Male	95	98.3333	96.6667	96.6667
	Female	98.6667	98.6667	100	99.1111	Female	90.6667	97.3333	90.6667	92.8889
	Average	88.5	91	84.7826	88.0942	Average	95.3333	98.6667	95.3333	96.4444
	Sensitivity					Sensitivity					Sensitivity
	Male	75.4386	78.9474	94.7368	83.0409	Male	100	100	100	100	Male	88	80	64	77.3333
	Female	56	64	96	72	Female	80	82.8571	77.1429	80
	Average	65.7193	71.4737	95.3684	77.5205	Average	90	91.4286	88.5714	90
	Accuracy					Accuracy					Accuracy
	Male	76.9231	81.1966	87.5	81.8732	Male	100	100	100	100	Male	91.8182	90	81.8182	87.8788
	Female	88	90	97.9592	91.9864	Female	85.5172	90.3448	84.1379	86.6667
	Average	82.4615	85.5983	92.7296	86.9298	Average	92.7586	95.1724	92.069	93.3333
Validation set	Specificity					Specificity					Specificity
	Male	90.625	90.625	71.4286	84.2262	Male	100	100	100	100	Male	85	90	85	86.6667
	Female	92	96	71.4286	86.4762	Female	96	84	88	89.3333
	Average	91.3125	93.3125	71.4286	85.3512	Average	98	92	94	94.6667
	Sensitivity					Sensitivity					Sensitivity
	Male	66.6667	73.3333	85	75	Male	100	50	100	83.3333	Male	82.3529	70.5882	64.7059	72.549
	Female	42.8571	71.4286	57.1429	57.1429	Female	83.3333	75	75	77.7778
	Average	54.7619	72.381	71.0714	66.0714	Average	91.6667	62.5	87.5	80.5556
	Accuracy					Accuracy					Accuracy
	Male	79.0323	82.2581	81.4815	80.9239	Male	100	95.4545	100	98.4848	Male	83.7838	81.0811	75.6757	80.1802
	Female	81.25	90.625	64.2857	78.7202	Female	89.7959	79.5918	81.6327	83.6735
	Average	80.1411	86.4415	72.8836	79.8221	Average	94.898	87.5232	90.8163	91.0792
c, Sensitivity, specificity, and accuracy values for training and validation sets. Only variables included, which are significant according to the Bonferroni correction in >10 from 15 models (considering all cancer types and data sets-29 variables). SM 38:1 and SM 42:1 were excluded as those variables were only significant for UHPSFC/MS data sets (10/10) and therefore a method bias can not be exc…
	Kidney	Phase I (discovery)	Phase II (qualification)		Average all data sets	Breast	Phase I (discovery)	Phase II (qualification)		Average all data sets	Prostate	Phase I (discovery)	Phase II (qualification)		Average all data sets
		UHPSFC/MS	UHPSFC/MS	Shotgun MS (LR)			UHPSFC/MS	UHPSFC/MS	Shotgun MS (LR)			UHPSFC/MS	UHPSFC/MS	Shotgun MS (LR)
Training set	Specificity					Specificity					Specificity
	Male	81.6667	81.6667	34.7826	66.0386	Male	100	100	100	100	Male	95	98.3333	95	96.1111
	Female	100	100	91.6667	97.2222	Female	90.6667	92	92	91.5556
	Average	90.8333	90.8333	63.2246	81.6304	Average	95.3333	96	96	95.7778
	Sensitivity					Sensitivity					Sensitivity
	Male	82.4561	77.193	89.4737	83.0409	Male	85.7143	85.7143	85.7143	85.7143	Male	82	66	70	72.6667
	Female	72	76	80	76	Female	67.1429	68.5714	65.7143	67.1429
	Average	77.2281	76.5965	84.7368	79.5205	Average	76.4286	77.1429	75.7143	76.4286
	Accuracy					Accuracy					Accuracy
	Male	82.0513	79.4872	73.75	78.4295	Male	98.5075	98.5075	98.5075	98.5075	Male	89.0909	83.6364	83.6364	85.4545
	Female	93	94	85.7143	90.9048	Female	79.3103	80.6897	79.3103	79.7701
	Average	87.5256	86.7436	79.7321	84.6671	Average	88.9089	89.5986	88.9089	89.1388
Validation set	Specificity					Specificity					Specificity
	Male	65.625	90.625	57.1429	71.131	Male	100	100	100	100	Male	85	90	90	88.3333
	Female	84	84	85.7143	84.5714	Female	88	96	92	92
	Average	74.8125	87.3125	71.4286	77.8512	Average	94	98	96	96
	Sensitivity					Sensitivity					Sensitivity
	Male	80	66.6667	90	78.8889	Male	50	50	50	50	Male	76.4706	64.7059	64.7059	68.6275
	Female	85.7143	71.4286	42.8571	66.6667	Female	66.6667	66.6667	62.5	65.2778
	Average	82.8571	69.0476	66.4286	72.7778	Average	58.3333	58.3333	56.25	57.6389
	Accuracy					Accuracy					Accuracy
	Male	72.5806	79.0323	81.4815	77.6981	Male	95.4545	95.4545	95.4545	95.4545	Male	81.0811	78.3784	78.3784	79.2793
	Female	84.375	81.25	64.2857	76.6369	Female	77.551	81.6327	77.551	78.9116
	Average	78.4778	80.1411	72.8836	77.1675	Average	86.5028	88.5436	86.5028	87.1831
d, Sensitivity, specificity, and accuracy values for training and validation sets. Only variables included, which are significant according to the Bonferroni correction in >14 from 15 models (considering all cancer types and data sets-7 variables).
	Kidney	Phase I (discovery)	Phase II (qualification)		Average all data sets	Breast	Phase I (discovery)	Phase II (qualification)		Average all data sets	Prostate	Phase I (discovery)	Phase II (qualification)		Average all data sets
		UHPSFC/MS	UHPSFC/MS	Shotgun MS (LR)			UHPSFC/MS	UHPSFC/MS	Shotgun MS (LR)			UHPSFC/MS	UHPSFC/MS	Shotgun MS (LR)
Training set	Specificity					Specificity					Specificity
	Male	95	96.6667	47.8261	79.8309	Male	100	100	100	100	Male	93.3333	96.6667	93.3333	94.4444
	Female	100	98.6667	87.5	95.3889	Female	90.6667	90.6667	85.3333	88.8889
	Average	97.5	97.6667	67.663	87.6099	Average	95.3333	95.3333	92.6667	94.4444
	Sensitivity					Sensitivity					Sensitivity
	Male	73.6842	70.1754	89.2857	77.7151	Male	71.4286	85.7143	71.4286	76.1905	Male	72	64	70	68.6667
	Female	36	36	72	48	Female	62.8571	65.7143	67.1429	65.2381
	Average	54.8421	53.0877	80.6429	62.8576	Average	67.1429	75.7143	69.2857	70.7143
	Accuracy					Accuracy					Accuracy
	Male	84.6154	83.7607	77.2152	81.8638	Male	97.0149	98.5075	97.0149	97.5124	Male	83.6364	81.8182	82.7273	82.7273
	Female	84	83	79.5918	82.1973	Female	77.2414	78.6207	76.5517	77.4713
	Average	84.3077	83.3803	78.4035	82.0305	Average	87.1282	88.5641	86.7833	87.4919
Validation set	Specificity					Specificity					Specificity
	Male	84.375	96.875	57.1429	79.4643	Male	95	100	100	98.3333	Male	85	85	80	83.3333
	Female	96	96	71.4286	87.8095	Female	88	92	92	90.6667
	Average	90.1875	96.4375	64.2857	83.6369	Average	91.5	96	96	94.5
	Sensitivity					Sensitivity					Sensitivity
	Male	73.3333	70	95	79.4444	Male	0	0	50	16.6667	Male	70.5882	70.5882	64.7059	68.6275
	Female	57.1429	57.1429	71.4286	61.9048	Female	66.6667	62.5	62.5	63.8889
	Average	65.2381	63.5714	83.2143	70.6746	Average	33.3333	31.25	56.25	40.2778
	Accuracy					Accuracy					Accuracy
	Male	79.0323	83.871	85.1852	82.6961	Male	86.3636	90.9091	95.4545	90.9091	Male	78.3784	78.3784	72.973	76.5766
	Female	87.5	87.5	71.4286	82.1429	Female	77.551	77.551	77.551	77.551
	Average	83.2661	85.6855	78.3069	82.4195	Average	81.9573	84.2301	86.5028	84.2301
e, Sensitivity, specificity, and accuracy values for the UHPSFC/MS measurements from the qualification phase using the MDA models from the discovery phase for prediction.
UHPSFC/MS		Kidney		Breast		Prostate
Qualification phase sample set	Specificity		Specificity		Specificity
	Male	61.9565	Male	100	Male	87.5
	Female	86	Female	94
	Average	73.9783	Average	97
	Sensitivity		Sensitivity		Sensitivity
	Male	90.8046	Male	88.8889	Male	74.6269
	Female	71.875	Female	57.4468
	Average	81.3398	Average	73.1678
	Accuracy		Accuracy		Accuracy
	Male	75.9777	Male	98.8764	Male	81.6327
	Female	82.5758	Female	76.2887
	Average	79.2767	Average	87.5825
f, Summary of predictive components and orthogonal in X components (Training Set). All variables used passing the criteria for inclusion (138 variables UHPSFC/MS and 412 variables for shotgun-MS).
Predictive + Orthogonal in X components
Cancer type	Phase		Method	Male	Female
Kidney	Phase I (discovery)		UHPSFC/MS	1+2+0	1+2+0
	Phase II (qualification)		UHPSFC/MS	1+4+0	1+2+0
			Shotgun MS (LR)	1+2+0	1+3+0
Breast	Phase I (discovery)		UHPSFC/MS	1+5+0	1+3+0
	Phase II (qualification)		UHPSFC/MS	1+3+0	1+4+0
			Shotgun MS (LR)	1+3+0	1+1+0
Prostate	Phase I (discovery)		UHPSFC/MS	1+3+0	-
	Phase II (qualification)		UHPSFC/MS	1+4+0	-
			Shotgun MS (LR)	1+3+0	-
g, Summary of predictive components and orthogonal in X components (Training Set). Common variables for all 3 data sets are used (91 variables).
Predictive + Orthogonal in X components
Cancer type	Phase		Method	Male	Female
Kidney	Phase I (discovery)		UHPSFC/MS	1+1+0	1+1+0
	Phase II (qualification)		UHPSFC/MS	1+1+0	1+2+0
			Shotgun MS (LR)	1+2+0	1+2+0
Breast	Phase I (discovery)		UHPSFC/MS	1+4+0	1+3+0
	Phase II (qualification)		UHPSFC/MS	1+3+0	1+4+0
			Shotgun MS (LR)	1+3+0	1+2+0
Prostate	Phase I (discovery)		UHPSFC/MS	1+5+0	-
	Phase II (qualification)		UHPSFC/MS	1+4+0	-
			Shotgun MS (LR)	1+1+0	-
h, Summary of predictive components and orthogonal in X components (Training Set). Only variables included, which are significant according to the Bonferroni correction in >10 from 15 models (considering all cancer types and data sets-29 variables). SM 38:1 and SM 42:1 were excluded as those variables were only significant for UHPSFC/MS data sets (10/10) and therefore a method bias can not be exc…
Predictive + Orthogonal in X components
Cancer type	Phase		Method	Male	Female
Kidney	Phase I (discovery)		UHPSFC/MS	1+2+0	1+4+0
	Phase II (qualification)		UHPSFC/MS	1+1+0	1+4+0
			Shotgun MS (LR)	1+1+0	1+1+0
Breast	Phase I (discovery)		UHPSFC/MS	1+2+0	1+1+0
	Phase II (qualification)		UHPSFC/MS	1+1+0	1+1+0
			Shotgun MS (LR)	1+1+0	1+1+0
Prostate	Phase I (discovery)		UHPSFC/MS	1+3+0	-
	Phase II (qualification)		UHPSFC/MS	1+1+0	-
			Shotgun MS (LR)	1+1+0	-
i, Summary of predictive components and orthogonal in X components (Training Set). Only variables included, which are significant according to the Bonferroni correction in >14 from 15 models (considering all cancer types and data sets-29 variables). Only the first two components were used for OPLS modles.
Predictive + Orthogonal in X components
Cancer type	Phase		Method	Male	Female
Kidney	Phase I (discovery)		UHPSFC/MS	1+1+0	1+1+0
	Phase II (qualification)		UHPSFC/MS	1+1+0	1+1+0
			Shotgun MS (LR)	1+1+0	1+1+0
Breast	Phase I (discovery)		UHPSFC/MS	1+1+0	1+1+0
	Phase II (qualification)		UHPSFC/MS	1+1+0	1+1+0
			Shotgun MS (LR)	1+1+0	1+1+0
Prostate	Phase I (discovery)		UHPSFC/MS	1+1+0	-
	Phase II (qualification)		UHPSFC/MS	1+1+0	-
			Shotgun MS (LR)	1+1+0	-

## Sheet: Table 5a,b
Supplementary Table 5. Predicted response values calculated from OPLS-DA models for all methods and all phases. All variables used passing the criteria for inclusion (138 variables UHPSFC/MS and 412 variables for Shotgun MS). a, Validation sets.
Phase I (discovery)												Phase II (qualification)
Males			Males			Females			Females			Males				Males				Females				Females
Kidney			Prostate			Kidney			Breast			Kidney				Prostate				Kidney				Breast
Extraction No.	State	UHPSFC/MS	Extraction No.	State	UHPSFC/MS	Extraction No.	State	UHPSFC/MS	Extraction No.	State	UHPSFC/MS	Extraction No.	State	UHPSFC/MS	Shotgun MS (LR)	Extraction No.	State	UHPSFC/MS	Shotgun MS (LR)	Extraction No.	State	UHPSFC/MS	Shotgun MS (LR)	Extraction No.	State	UHPSFC/MS	Shotgun MS (LR)
72	N	0.191494	72	N	0.363674	8	N	0.186001	8	N	0.380796	72	N	0.0213023		72	N	0.432458	0.748616	8	N	0.0332453		8	N	0.0704536	0.164229
152	N	0.224039	152	N	0.371086	40	N	0.379743	40	N	0.148913	152	N	0.10714		152	N	0.568294	0.912867	40	N	0.414884		40	N	0.0703318	0.470136
240	N	0.278318	240	N	0.419037	88	N	0.152867	88	N	-0.0451796	240	N	-0.191466		240	N	0.189936	0.754449	88	N	0.369767		88	N	0.029029	0.582273
472	N	0.488377	472	N	0.413042	128	N	0.588839	128	N	0.761666	472	N	0.180466		472	N	0.150601	0.259289	128	N	0.367276		128	N	0.538852	0.979576
482	N	0.511517	482	N	0.580227	176	N	0.0986012	176	N	0.259322	482	N	0.338357		482	N	0.55634	0.697302	176	N	0.0743036		176	N	0.130098	0.164694
494	N	0.457375	494	N	0.664283	204	N	-0.0191949	204	N	-0.10547	494	N	-0.0744675		494	N	0.556975	0.696287	204	N	0.0210093		204	N	-0.0118278	0.186164
505	N	-0.171694	505	N	-0.0421371	463	N	0.0253788	463	N	0.0147294	505	N	0.158644		505	N	-0.0974042	-0.500061	463	N	0.261031		463	N	0.0675481	0.22622
515	N	0.0879128	515	N	0.239974	469	N	-0.260156	469	N	-0.20724	515	N	0.521412		515	N	0.321625	0.200554	469	N	-0.135386		469	N	-0.15913	-0.0994606
520	N	0.0550056	520	N	0.0362474	478	N	0.0656548	478	N	-0.0242265	520	N	0.00611627		520	N	-0.082994	-0.212349	478	N	0.206511		478	N	0.0511153	0.0094988
525	N	0.0228903	525	N	0.165574	483	N	-0.0126369	483	N	0.134063	525	N	0.27164		525	N	-0.0566684	0.134793	483	N	-0.0561387		483	N	0.0356039	0.271508
534	N	0.0824672	534	N	0.131705	488	N	0.000482067	488	N	-0.0176802	534	N	0.0393523		534	N	0.154028	0.640614	488	N	-0.244018		488	N	0.110423	0.172688
541	N	-0.256971	541	N	-0.208864	495	N	0.152332	495	N	0.217504	541	N	0.0188098		541	N	0.0883726	0.18289	495	N	-0.00203502		495	N	0.18187	0.21177
546	N	-0.240692	546	N	0.100613	500	N	-0.223057	500	N	-0.243284	546	N	-0.329369		546	N	0.392493	0.182178	500	N	-0.0175995		500	N	-0.0723449	-0.0636118
98	N	0.669981	98	N	0.148746	508	N	-0.0373572	508	N	0.02544	98	N	0.738765	0.323823	98	N	0.18791	0.504265	508	N	-0.137707		508	N	0.235296	0.139151
170	N	0.367241	170	N	0.0166177	514	N	0.406775	514	N	0.360494	170	N	0.473866	0.498889	170	N	-0.0371069	-0.124784	514	N	0.212529		514	N	0.549807	0.644079
236	N	0.354028	236	N	-0.0633244	527	N	0.214737	527	N	0.494676	236	N	0.0694468	0.163323	236	N	-0.221287	-0.169155	527	N	0.314118		527	N	0.650576	0.233957
273	N	0.326349	273	N	0.0476107	535	N	-0.329832	535	N	-0.203708	273	N	0.163499	0.264842	273	N	-0.0585093	0.0377286	535	N	-0.0762998		535	N	-0.0990257	-0.278507
301	N	0.423386	301	N	-0.0653813	548	N	-0.0913948	548	N	0.175519	301	N	0.365196	0.428728	301	N	0.0835183	0.103977	548	N	0.0574866		548	N	0.327739	-0.135358
317	N	0.435059	317	N	0.255699	34	N	0.695758	34	N	0.939707	317	N	0.341565	0.273068	317	N	0.232026	0.164436	34	N	0.366282	0.282079	34	N	0.376425	0.385674
341	N	0.191172	341	N	0.197388	66	N	0.657363	66	N	0.999432	341	N	-0.237273	0.418195	341	N	0.196622	0.416333	66	N	0.471571	-0.0271864	66	N	0.576017	0.709984
6	N	0.390674	4	T	0.619958	130	N	0.235784	130	N	0.19709	6	N	0.0938353		4	T	0.2903	0.469077	130	N	0.0679135	0.557982	130	N	0.164014	0.654479
14	N	0.311003	36	T	1.07681	186	N	0.314376	186	N	0.441891	14	N	0.262231		36	T	1.65104	1.19991	186	N	0.182467	0.297415	186	N	0.0331295	0.282578
46	N	0.452714	68	T	0.869546	218	N	0.197877	218	N	0.177459	46	N	0.241033		68	T	1.01242	1.04968	218	N	0.25913	0.396031	218	N	0.226615	0.0733662
54	N	0.48014	100	T	1.084	258	N	0.165353	258	N	0.268371	54	N	0.409665		100	T	1.29654	0.557718	258	N	0.238476	0.338309	258	N	0.3702	0.321365
62	N	0.2877	132	T	0.487217	329	N	0.0348668	329	N	0.230276	62	N	-0.0881198		132	T	0.520682	0.391193	329	N	0.0205763	0.399532	329	N	0.0910785	0.0758524
70	N	0.153837	164	T	0.173096	33	T	1.09015	3	T	0.899579	70	N	-0.232691		164	T	-0.0619838	0.457768	33	T	1.03104	1.22984	3	T	1.01835	0.654785
86	N	0.233012	196	T	0.584667	137	T	0.310717	35	T	0.929685	86	N	0.153006		196	T	1.0095	0.633857	137	T	0.446137	0.493994	35	T	1.13676	0.714232
94	N	0.227076	220	T	0.85319	229	T	0.417514	67	T	0.493621	94	N	0.110696		220	T	0.547742	0.901102	229	T	0.505552	0.758561	67	T	0.475274	0.636325
102	N	0.380987	244	T	0.886257	284	T	0.751331	99	T	0.325145	102	N	0.187561		244	T	0.964595	0.766976	284	T	0.519156	0.742993	99	T	0.309951	0.259173
126	N	0.591115	265	T	0.875809	392	T	0.926831	131	T	0.386538	126	N	0.907639		265	T	0.795976	0.813833	392	T	0.836702	0.558009	131	T	0.425684	0.686558
134	N	0.390167	283	T	1.42865	420	T	0.698869	163	T	1.03775	134	N	0.694412		283	T	1.04793	1.16461	420	T	0.827183	1.27965	163	T	0.79577	0.505913
142	N	0.25631	299	T	1.07135	461	T	0.728985	201	T	0.425652	142	N	0.104249		299	T	1.04089	0.977882	461	T	0.515867	0.971224	201	T	0.318603	0.486361
1	T	0.830148	315	T	0.428718				225	T	0.973291	1	T	0.565286	1.06658	315	T	0.251716	0.223824					225	T	1.33898	1.12201
41	T	1.06817	331	T	0.893731				249	T	0.498134	41	T	1.08656	1.35606	331	T	0.647672	0.798838					249	T	0.416953	0.601411
97	T	0.586885	347	T	0.791263				269	T	1.34014	97	T	0.868398	0.878865	347	T	0.912761	0.914699					269	T	1.21058	0.947219
129	T	0.747375	363	T	0.951763				286	T	1.05496	129	T	0.887846	0.831104	363	T	0.790994	0.818234					286	T	1.17748	1.26943
169	T	0.727513	375	T	0.63017				302	T	0.780638	169	T	0.920111	0.584351	375	T	0.487669	0.511509					302	T	0.817027	1.28304
205	T	0.646569							322	T	0.764176	205	T	0.716843	0.62729									322	T	0.892414	1.02915
252	T	0.68422							350 2	T	0.85325	252	T	0.552636	0.787926									350	T	0.88326	1.30378
280	T	0.677295							365	T	0.0296796	280	T	0.467227	0.447616									365	T	0.06232	0.398299
300	T	1.01367							377	T	1.0088	300	T	1.2178	0.702267									377	T	1.02889	1.25796
328	T	1.34032							393	T	1.03013	328	T	1.31629	0.857241									393	T	1.0446	1.08599
370	T	1.05286							401	T	0.199967	370	T	0.898417	1.27218									401	T	0.218048	0.432084
382	T	0.838368							409	T	0.985388	382	T	1.07552	0.784122									409	T	0.653175	0.524876
394	T	0.56104							417	T	0.827349	394	T	0.698907	0.473776									417	T	1.37477	0.771981
402	T	0.824509							425	T	1.02247	402	T	1.04172	0.67592									425	T	1.31146	0.925677
416	T	0.742004							433	T	1.79637	416	T	0.643846	0.747613									433	T	1.69826	1.21538
428	T	0.894474							443	T	0.258152	428	T	0.528754	0.856395									443	T	0.28349	0.0452714
440	T	0.227855							451	T	0.441864	440	T	0.288672	0.525528									451	T	0.73416	0.395328
448	T	0.818656										448	T	0.724801	1.04891
454	T	0.943917										454	T	0.72626	1.02867
456	T	0.388552										456	T	0.159611	1.0206
22	T	0.381661										22	T	0.407821
30	T	0.460073										30	T	0.16053
38	T	0.439964										38	T	0.318622
110	T	0.640265										110	T	0.578351
118	T	0.583456										118	T	1.25553
150	T	0.652475										150	T	0.344929
158	T	0.715118										158	T	0.909432
174	T	0.397178										174	T	0.845702
182	T	0.374119										182	T	0.455652
190	T	0.0851013										190	T	0.344314
Sensitivity [%]		73.3333	Sensitivity [%]		82.3529	Sensitivity [%]		71.4286	Sensitivity [%]		62.5	Sensitivity [%]		70	90	Sensitivity [%]		76.4706	76.4706	Sensitivity [%]		85.7143	85.7143	Sensitivity [%]		66.6667	75
Specificity [%]		90.625	Specificity [%]		90	Specificity [%]		88	Specificity [%]		88	Specificity [%]		87.5	100	Specificity [%]		85	65	Specificity [%]		100	85.7143	Specificity [%]		84	80
Accuracy [%]		82.2581	Accuracy [%]		86.4865	Accuracy [%]		84.375	Accuracy [%]		75.5102	Accuracy [%]		79.0323	92.5926	Accuracy [%]		81.0811	70.2703	Accuracy [%]		96.875	85.7143	Accuracy [%]		75.5102	77.551
*1 Probability scores ≤0.5 predicted as normal (N), and >0.5 predicted as tumor (T). More detailed description of individual regions: >0.75 – very likely T, 0.6-0.75 – likely T, 0.5-0.6 uncertainly T, 0.4-0.5 – uncertainly healthy, 0.25-0.4 – likely healthy, and <0.25 – very likely healthy.
b, Training sets.
Phase I (discovery)												Phase II (qualification)
Males			Males			Females			Females			Males				Males				Females				Females
Kidney			Prostate			Kidney			Breast			Kidney				Prostate				Kidney				Breast
Extraction No.	State	UHPSFC/MS	Extraction No.	State	UHPSFC/MS	Extraction No.	State	UHPSFC/MS	Extraction No.	State	UHPSFC/MS	Extraction No.	State	UHPSFC/MS	Shotgun MS (LR)	Extraction No.	State	UHPSFC/MS	Shotgun MS (LR)	Extraction No.	State	UHPSFC/MS	Shotgun MS (LR)	Extraction No.	State	UHPSFC/MS	Shotgun MS (LR)
80	N	0.149819	80	N	0.281234	16	N	0.25461	16	N	0.435215	80	N	0.0618246		80	N	0.265423	0.22311	16	N	0.189566		16	N	0.39358	0.152357
104	N	0.511034	104	N	0.409255	24	N	0.326526	24	N	0.247549	104	N	0.30464		104	N	0.332322	0.0939828	24	N	0.401655		24	N	-0.0588233	0.155391
144	N	0.429234	144	N	0.556641	32	N	0.138682	32	N	0.239932	144	N	0.250501		144	N	0.562946	0.545454	32	N	0.0702291		32	N	0.104694	0.261132
210	N	0.283883	210	N	0.515183	48	N	0.145508	48	N	0.0535182	210	N	0.451572		210	N	0.354423	0.472155	48	N	0.153818		48	N	-0.0460262	0.193838
222	N	0.14538	222	N	0.244455	56	N	0.104668	56	N	0.239307	222	N	-0.282564		222	N	0.203746	0.28152	56	N	-0.0843643		56	N	0.0402932	0.0187608
234	N	0.295235	234	N	0.548803	64	N	0.0322822	64	N	0.223989	234	N	0.000114799		234	N	0.438555	0.351764	64	N	-0.230569		64	N	-0.0453227	0.250541
464	N	0.416383	464	N	0.344112	96	N	0.206904	96	N	0.0664507	464	N	0.285101		464	N	0.288794	0.0951822	96	N	0.313568		96	N	0.392819	0.476471
467	N	0.0694433	467	N	0.46119	112	N	0.0296411	112	N	0.12141	467	N	0.0992363		467	N	0.49208	0.0493407	112	N	0.0522513		112	N	0.144849	0.219553
470	N	0.29901	470	N	0.429279	120	N	0.216547	120	N	0.234899	470	N	0.179196		470	N	0.450426	0.105171	120	N	0.10286		120	N	0.384073	0.357897
474	N	0.380538	474	N	0.3908	136	N	0.298729	136	N	0.264703	474	N	0.347108		474	N	0.126991	0.0223232	136	N	0.077005		136	N	0.195487	0.578814
476	N	0.391282	476	N	0.447329	160	N	0.201436	160	N	0.176213	476	N	0.138227		476	N	0.418949	0.255788	160	N	0.149165		160	N	-0.0437259	0.529281
479	N	-0.142578	479	N	-0.214717	168	N	0.083874	168	N	0.289717	479	N	0.176311		479	N	0.424815	0.0251505	168	N	0.0372504		168	N	-0.027345	0.0440637
487	N	0.0487379	487	N	0.183719	184	N	0.110084	184	N	0.23497	487	N	0.240851		487	N	0.37049	-0.0478479	184	N	0.245915		184	N	0.2459	0.337428
489	N	0.0179442	489	N	-0.0440889	192	N	0.230398	192	N	0.0725001	489	N	0.282399		489	N	0.352304	-0.177074	192	N	0.292185		192	N	0.23411	0.176903
493	N	0.0518486	493	N	0.24134	198	N	0.136709	198	N	0.0108894	493	N	-0.00215173		493	N	0.422562	-0.20859	198	N	0.500759		198	N	0.352594	0.000180572
499	N	0.0599981	499	N	0.144429	216	N	0.094968	216	N	0.0232419	499	N	0.390612		499	N	0.320516	-0.0455425	216	N	0.255139		216	N	0.270428	0.0362714
502	N	0.209835	502	N	0.505204	228	N	-0.0960761	228	N	-0.0379842	502	N	0.13203		502	N	-0.020149	0.196432	228	N	-0.113461		228	N	-0.072327	0.174636
504	N	0.144115	504	N	0.358003	246	N	-0.0810096	246	N	0.207826	504	N	0.096139		504	N	-0.161452	0.214118	246	N	-0.1637		246	N	0.256392	0.403055
507	N	-0.158891	507	N	0.0454174	465	N	0.00222853	465	N	-0.0357183	507	N	0.0163788		507	N	-0.0150273	-0.0934167	465	N	0.149865		465	N	-0.0396049	0.252715
510	N	-0.0609629	510	N	-0.0928963	466	N	0.100803	466	N	-0.0593282	510	N	0.10968		510	N	-0.109882	-0.167262	466	N	0.122053		466	N	0.17949	0.294151
512	N	0.0990448	512	N	0.213803	468	N	-0.0860485	468	N	-0.219658	512	N	0.322317		512	N	0.125233	0.181185	468	N	-0.141631		468	N	-0.166663	0.177071
516	N	-0.00947902	516	N	0.210308	471	N	0.145854	471	N	0.298145	516	N	0.104402		516	N	0.154818	0.146763	471	N	0.277439		471	N	0.412181	0.347153
518	N	-0.051435	518	N	0.0790199	473	N	0.0912131	473	N	0.0261588	518	N	0.130184		518	N	0.132962	0.118571	473	N	0.0947613		473	N	0.111291	0.374126
519	N	0.0290759	519	N	0.0624429	475	N	0.223599	475	N	0.505834	519	N	0.258512		519	N	0.258266	0.0301444	475	N	0.0857754		475	N	0.0886258	0.346263
521	N	-0.0701496	521	N	-0.238199	477	N	0.301557	477	N	0.183472	521	N	0.367846		521	N	0.103418	-0.0868753	477	N	0.216041		477	N	0.106915	0.585505
522	N	-0.00213671	522	N	-0.0868905	480	N	0.0643049	480	N	-0.0538149	522	N	-0.0575922		522	N	0.113245	-0.0195068	480	N	0.125209		480	N	0.0718555	0.305058
523	N	-0.100849	523	N	-0.0583314	481	N	0.107146	481	N	0.0375016	523	N	0.0824897		523	N	-0.177271	-0.063761	481	N	-0.0122422		481	N	0.0829705	0.365005
529	N	-0.0902397	529	N	-0.0539663	484	N	0.102031	484	N	-0.115173	529	N	0.107579		529	N	-0.214437	0.14263	484	N	0.0523855		484	N	-0.0455317	0.0391561
532	N	-0.0585053	532	N	0.188007	485	N	0.161208	485	N	-0.0287626	532	N	0.085191		532	N	0.258228	0.324563	485	N	0.158487		485	N	0.0564831	0.356586
533	N	0.0452348	533	N	0.0542039	486	N	0.215148	486	N	-0.0651243	533	N	0.141489		533	N	-0.0981342	-0.179539	486	N	0.316935		486	N	0.110028	0.231454
536	N	-0.321634	536	N	-0.307802	490	N	0.259062	490	N	0.0596005	536	N	-0.0369376		536	N	-0.0146569	-0.0225662	490	N	0.399238		490	N	0.206448	0.105994
538	N	-0.166932	538	N	-0.140244	491	N	-0.0731843	491	N	0.069524	538	N	-0.163532		538	N	0.0660455	0.278466	491	N	-0.186791		491	N	0.00152972	-0.0473839
539	N	-0.205566	539	N	0.0716407	492	N	0.247225	492	N	0.192553	539	N	-0.207989		539	N	0.195745	0.121308	492	N	0.137524		492	N	0.152223	0.258829
542	N	-0.0215991	542	N	0.1681	496	N	0.174189	496	N	0.37644	542	N	-0.0790281		542	N	0.130785	-0.0598681	496	N	0.0848747		496	N	0.289601	0.316621
544	N	0.118656	544	N	0.113516	497	N	0.15134	497	N	0.417764	544	N	0.0858119		544	N	0.360878	0.227223	497	N	0.251696		497	N	0.296143	0.0772293
545	N	-0.238442	545	N	-0.165522	498	N	-0.134603	498	N	-0.00695539	545	N	-0.0324196		545	N	0.121843	-0.0734284	498	N	-0.104606		498	N	0.0228884	-0.0785788
547	N	-0.110123	547	N	0.123532	501	N	0.0868511	501	N	0.0787807	547	N	0.0167197		547	N	0.349485	0.306452	501	N	0.0125797		501	N	0.324649	0.298393
2	N	0.608574	2	N	0.344606	503	N	-0.210374	503	N	-0.124838	2	N	0.264351	0.358118	2	N	0.411328	0.10447	503	N	-0.0993635		503	N	0.0260216	0.0480924
82	N	0.658103	82	N	0.329101	506	N	-0.296476	506	N	-0.246509	82	N	0.19718	0.287894	82	N	0.026153	-0.0201932	506	N	-0.306677		506	N	-0.191901	-0.0814742
106	N	0.591553	106	N	0.152889	509	N	-0.23945	509	N	-0.048597	106	N	0.400725	0.279206	106	N	0.070879	-0.282723	509	N	-0.175204		509	N	0.127601	-0.0315031
122	N	0.587758	122	N	0.229804	511	N	0.132696	511	N	0.30941	122	N	0.542944	-0.142024	122	N	0.443414	0.178026	511	N	0.152659		511	N	0.299431	0.269281
138	N	0.648574	138	N	0.314608	513	N	0.171043	513	N	0.41514	138	N	0.565661	0.375746	138	N	0.212515	-0.0273441	513	N	-0.153851		513	N	0.255757	-0.0982911
178	N	0.572668	178	N	0.50739	517	N	0.0291746	517	N	0.19761	178	N	0.147274	0.220365	178	N	0.134366	0.40554	517	N	-0.0542606		517	N	0.316637	0.169535
212	N	0.713599	212	N	0.495027	524	N	-0.0302414	524	N	0.257321	212	N	0.700746	0.218968	212	N	0.471083	0.563082	524	N	0.00577797		524	N	0.359914	-0.00636059
230	N	0.422815	230	N	0.192405	526	N	0.301334	526	N	0.418611	230	N	0.0164677	0.170394	230	N	0.106236	0.408334	526	N	0.4059		526	N	0.476815	0.244572
242	N	0.442891	242	N	-0.0324547	528	N	-0.121653	528	N	0.0786018	242	N	0.162485	-0.00610965	242	N	-0.140539	-0.232086	528	N	-0.215881		528	N	0.190837	0.093624
263	N	0.340743	263	N	0.0351742	530	N	-0.0556206	530	N	0.00907287	263	N	0.345439	0.269414	263	N	-0.0486008	0.132245	530	N	0.3912		530	N	0.456049	0.0741012
268	N	0.394286	268	N	-0.0909609	531	N	-0.29158	531	N	-0.0946191	268	N	0.208628	0.145062	268	N	-0.401434	-0.401027	531	N	-0.244337		531	N	-0.332277	-0.179025
285	N	0.348853	285	N	-0.0459848	537	N	0.164181	537	N	0.114385	285	N	0.483634	-0.0476726	285	N	-0.174334	0.104369	537	N	0.314244		537	N	0.493239	0.291176
289	N	0.567502	289	N	0.158196	540	N	-0.233528	540	N	-0.0309422	289	N	0.226389	-0.0948043	289	N	0.0871356	0.185783	540	N	-0.118455		540	N	0.0223784	-0.103765
293	N	0.48135	293	N	0.0467174	543	N	0.302104	543	N	0.263741	293	N	0.592043	0.448906	293	N	0.0422162	-0.00864395	543	N	0.178027		543	N	0.0917522	0.463265
305	N	0.509826	305	N	0.143755	10	N	0.496187	10	N	0.733387	305	N	0.386119	0.38605	305	N	0.0296152	0.00354066	10	N	0.388554	0.102193	10	N	0.359756	0.421289
309	N	0.14255	309	N	-0.100531	18	N	0.547291	18	N	0.644713	309	N	0.00724959	0.11267	309	N	-0.0448614	0.0172516	18	N	0.493326	-0.081831	18	N	0.436101	0.567099
313	N	0.670346	313	N	0.286128	26	N	0.254826	26	N	0.201238	313	N	0.460758	0.459877	313	N	0.0910576	-0.261625	26	N	0.128801	-0.0808203	26	N	0.00942674	-0.0189404
321	N	0.487957	321	N	0.474941	42	N	0.408048	42	N	0.300566	321	N	0.435108	0.227892	321	N	0.212285	0.0373763	42	N	0.24121	0.106086	42	N	0.138701	0.378425
325	N	0.254453	325	N	0.0773738	50	N	0.0978049	50	N	0.222683	325	N	0.113194	0.474334	325	N	0.250517	0.10432	50	N	-0.0669726	-0.0529025	50	N	0.15761	0.200554
333	N	0.263222	333	N	-0.0554311	58	N	0.13384	58	N	0.129476	333	N	0.125794	0.0634161	333	N	-0.056421	0.186484	58	N	0.269477	0.0292892	58	N	-0.0190348	0.147981
353	N	0.366613	353	N	0.573093	74	N	0.205859	74	N	0.496629	353	N	-0.040529	0.0712572	353	N	0.308476	0.222132	74	N	0.158517	-0.0747094	74	N	0.434104	0.137388
357	N	0.474454	357	N	0.3881	90	N	0.412599	90	N	0.42151	357	N	-0.153024	-0.183272	357	N	0.0558085	-0.116099	90	N	0.300025	0.131509	90	N	0.339855	0.79008
361	N	0.440299	361	N	0.318702	114	N	0.225563	114	N	0.220151	361	N	0.0873819	0.415756	361	N	0.0326615	0.169646	114	N	0.264554	0.0108777	114	N	0.149441	0.151344
9	T	0.843905	12	T	1.02588	146	N	0.135096	146	N	0.0694095	9	T	1.20339	1.20302	12	T	1.03883	0.912392	146	N	0.113291	-0.10711	146	N	-0.0688541	0.264438
17	T	0.661638	20	T	0.342637	154	N	0.088693	154	N	0.263446	17	T	0.625659	1.06281	20	T	0.784593	0.386543	154	N	-0.00715706	-0.0871645	154	N	0.181362	0.513588
25	T	1.01869	28	T	0.382623	162	N	-0.105518	162	N	-0.133039	25	T	0.840174	0.988666	28	T	0.649368	0.724688	162	N	-0.0652433	0.218482	162	N	-0.11307	-0.268707
57	T	0.758477	44	T	0.874788	194	N	0.2312	194	N	0.208641	57	T	0.909752	1.16599	44	T	1.20614	1.06974	194	N	0.0830769	-0.0292935	194	N	0.263879	0.196103
65	T	0.486172	52	T	0.538496	200	N	0.139167	200	N	0.03298	65	T	0.391306	0.878686	52	T	0.792135	1.04788	200	N	0.227526	0.110646	200	N	0.0692789	-0.16055
81	T	0.368522	60	T	0.722435	206	N	0.260789	206	N	0.394164	81	T	0.631419	1.24294	60	T	0.676809	0.770691	206	N	0.200207	-0.0221973	206	N	0.407651	0.300012
105	T	0.541302	76	T	0.697154	224	N	0.341011	224	N	0.272797	105	T	0.693179	0.95746	76	T	1.24454	1.14418	224	N	0.297089	0.0236674	224	N	0.286779	0.30815
113	T	0.628333	84	T	1.1122	248	N	0.126709	248	N	0.161213	113	T	0.773662	0.906073	84	T	0.852421	0.619145	248	N	0.207654	-0.0509658	248	N	0.408009	0.0620289
121	T	1.01069	92	T	0.711307	253	N	0.0205771	253	N	0.267187	121	T	0.853938	1.10728	92	T	0.866396	1.03315	253	N	0.145957	-0.101796	253	N	0.312987	0.0981815
145	T	0.86573	108	T	0.500415	277	N	-0.0178572	277	N	0.275383	145	T	0.836923	1.02873	108	T	0.722799	0.707183	277	N	0.0937095	-0.0245309	277	N	0.30745	0.0654921
153	T	0.93737	116	T	1.08468	281	N	0.143766	281	N	0.199466	153	T	1.23112	0.99326	116	T	1.02591	0.891324	281	N	0.39588	0.0617664	281	N	0.406715	0.0860555
177	T	0.554993	124	T	0.314398	297	N	0.425352	297	N	0.64009	177	T	0.733434	1.08931	124	T	0.494075	0.661616	297	N	0.328152	-0.00118142	297	N	0.468511	0.516938
193	T	0.501559	140	T	0.403942	337	N	0.12086	337	N	0.363106	193	T	0.398782	0.461346	140	T	0.550498	0.729166	337	N	0.202834	0.241711	337	N	0.256044	0.466943
199	T	0.399623	148	T	0.21348	345	N	0.32285	345	N	0.416503	199	T	0.684628	0.716471	148	T	0.442572	0.699191	345	N	0.36868	0.0988175	345	N	0.339127	0.400484
217	T	0.342955	156	T	0.762834	349	N	0.163546	349	N	0.529794	217	T	0.0501273	0.570367	156	T	0.346321	0.794121	349	N	0.269306	0.110312	349	N	0.676741	0.547479
235	T	0.780331	172	T	1.20508	49	T	0.531704	11	T	1.00269	235	T	0.801803	1.06741	172	T	0.761534	1.18822	49	T	0.537867	0.907032	11	T	1.00468	1.06772
247	T	0.64353	180	T	0.18041	73	T	0.577891	19	T	0.742153	247	T	0.489851	0.8289	180	T	0.375814	0.544237	73	T	0.473781	0.87047	19	T	0.88274	0.670535
257	T	1.04952	188	T	0.620094	89	T	0.0701893	27	T	0.532578	257	T	1.16915	1.06502	188	T	1.29053	0.856855	89	T	0.152136	0.83441	27	T	0.56656	0.540725
262	T	0.93882	202	T	0.439868	185	T	0.405084	43	T	0.57728	262	T	1.47912	0.824531	202	T	0.630228	1.03085	185	T	0.517017	0.934443	43	T	0.36067	0.362791
272	T	1.03671	208	T	0.939509	211	T	0.608631	51	T	0.414921	272	T	1.21663	0.776658	208	T	0.998886	0.821829	211	T	0.561943	1.08506	51	T	0.0107751	0.29759
292	T	0.861729	214	T	1.0034	223	T	0.836678	59	T	0.284409	292	T	0.928886	1.13557	214	T	0.899818	0.854693	223	T	0.593193	0.899207	59	T	0.0915684	0.416712
296	T	0.854781	226	T	0.340325	241	T	0.235974	75	T	0.572921	296	T	0.721658	0.874887	226	T	0.256479	0.801986	241	T	0.339027	0.800622	75	T	0.81513	0.340008
308	T	0.322892	232	T	0.431498	267	T	0.753182	83	T	1.34081	308	T	0.323322	0.458295	232	T	0.419858	0.942388	267	T	0.822324	0.901994	83	T	1.00912	1.073
316	T	0.791382	238	T	0.941899	276	T	0.622023	91	T	0.729834	316	T	1.28121	0.935883	238	T	0.772911	0.915077	276	T	0.620627	1.01798	91	T	0.772963	0.742213
324	T	1.07684	250	T	0.974496	304	T	1.08495	107	T	0.708595	324	T	0.889498	1.03912	250	T	0.876757	0.831064	304	T	1.00366	0.895763	107	T	0.428637	0.317232
332	T	0.597075	255	T	0.891667	312	T	0.265672	115	T	0.840101	332	T	0.484317	0.662394	255	T	1.23864	0.938417	312	T	0.236906	0.84975	115	T	0.977731	0.89873
336 2	T	0.946622	260	T	0.888997	320	T	0.856269	123	T	0.490576	336	T	0.902697	0.953508	260	T	1.14728	1.08025	320	T	0.976957	0.980068	123	T	0.462411	1.03701
340 2	T	1.14772	270	T	1.03334	344 2	T	0.566957	139	T	1.31367	340	T	1.05879	0.694058	270	T	1.08348	1.08104	344	T	0.875031	0.865165	139	T	1.20014	1.2256
348 2	T	0.991284	275	T	0.840129	356 2	T	0.507322	147	T	0.383584	348	T	0.921072	0.830771	275	T	0.942493	0.967697	356	T	0.514482	0.871167	147	T	0.306769	0.826455
352 2	T	0.474818	279	T	0.589681	360	T	1.25116	155	T	1.08184	352	T	0.256139	0.670595	279	T	0.676655	1.00797	360	T	1.15659	1.16205	155	T	1.07406	1.39241
364	T	1.08432	287	T	0.863488	384	T	0.2701	171	T	0.391197	364	T	0.909267	1.13738	287	T	1.03079	1.1071	384	T	0.12435	1.17192	171	T	0.369376	0.206444
367	T	1.10913	291	T	0.775183	406	T	0.87678	179	T	0.637299	367	T	0.990156	0.697415	291	T	1.12993	0.892701	406	T	0.874977	1.02323	179	T	0.691098	0.472863
373	T	0.807269	295	T	1.25099	412	T	0.710905	195	T	0.721545	373	T	0.850682	0.977122	295	T	1.07595	1.12402	412	T	0.884345	1.10674	195	T	0.785719	0.686206
376	T	0.761741	303	T	0.727663	414	T	0.673648	207	T	0.4679	376	T	0.779787	0.638332	303	T	0.826707	1.10282	414	T	0.647224	1.11836	207	T	0.381852	0.593176
379	T	0.943613	307	T	0.771305	424	T	0.549227	213	T	1.18638	379	T	1.20464	0.720668	307	T	0.465618	0.595787	424	T	0.541847	0.97117	213	T	1.03243	0.989536
386	T	0.621102	311	T	0.915524	432	T	1.27808	219	T	0.982192	386	T	0.86742	0.981237	311	T	0.727535	0.782784	432	T	1.03753	1.04153	219	T	0.693839	0.615696
388	T	0.712253	319	T	0.675035	434	T	0.503403	231	T	0.405837	388	T	0.924982	1.12862	319	T	0.729048	0.914533	434	T	0.612118	0.976675	231	T	0.556317	0.48492
390	T	0.970014	323	T	1.17462	457	T	0.997661	237	T	1.30184	390	T	0.796717	0.969688	323	T	1.23783	1.20457	457	T	0.900371	1.04002	237	T	1.00889	0.865032
396	T	1.05799	327	T	0.882739	452	T	0.0905926	243	T	0.471565	396	T	1.1275	1.07198	327	T	0.661619	0.77595	452	T	0.234721	1.05116	243	T	0.507229	0.484547
398	T	0.603695	335	T	0.832831	459	T	0.501641	254	T	0.621122	398	T	0.612357	0.442883	335	T	0.427976	0.867762	459	T	0.353874	1.09317	254	T	0.775157	0.601661
400	T	0.559926	339	T	0.957349				259	T	0.919143	400	T	0.529717	0.971212	339	T	1.20018	1.23549					259	T	0.663397	0.701624
404	T	0.807647	343	T	1.00758				264	T	0.827798	404	T	1.19545	0.474203	343	T	0.927063	0.915673					264	T	1.0279	0.749477
408	T	0.796548	351	T	0.937485				274	T	0.458966	408	T	0.911115	0.999159	351	T	0.994097	1.12183					274	T	0.479565	0.734288
410	T	0.827504	355	T	0.841924				278	T	0.87105	410	T	0.683076	0.920977	355	T	0.519064	0.919782					278	T	0.884787	0.813766
418	T	0.884265	359	T	0.991475				282	T	0.93889	418	T	0.982454	0.872396	359	T	1.06788	1.19435					282	T	0.99639	1.10591
422	T	1.0576	366	T	0.703349				290	T	0.689499	422	T	0.944062	0.777986	366	T	0.599412	0.623087					290	T	0.761121	0.914006
430	T	0.903891	369	T	0.964854				294	T	0.957068	430	T	0.941409	0.999777	369	T	0.760205	0.90853					294	T	0.901062	1.12253
436	T	0.673021	372	T	0.898451				298	T	0.437725	436	T	0.682989	1.2228	372	T	0.866218	0.878783					298	T	0.437283	0.48218
438	T	1.04652	378	T	1.00076				310	T	0.88488	438	T	0.986171	1.03713	378	T	0.708999	0.812428					310	T	0.887555	1.05001
442	T	0.534403	381	T	1.08877				314	T	0.364777	442	T	0.571084	0.718633	381	T	0.474283	0.932044					314	T	0.635053	0.731466
444	T	0.426319							318	T	0.818197	444	T	0.529699	1.03466									318	T	0.577881	0.601699
446	T	0.75211							330	T	0.643544	446	T	1.06089	1.25097									330	T	1.06979	0.969072
450	T	0.395818							334 2	T	0.411953	450	T	0.491323	1.0435									334	T	0.817028	0.853111
455	T	0.472353							346 2	T	0.579971	455	T	0.84544	1.09059									346	T	0.806743	0.75626
458	T	0.892171							354 2	T	1.19212	458	T	0.854088	0.924305									354	T	1.09503	1.25694
460	T	0.753981							358 2	T	0.856999	460	T	0.741188	1.08246									358	T	0.996225	1.01319
462	T	0.73559							362	T	1.16357	462	T	0.526421	1.11247									362	T	1.06698	1.18373
									368	T	0.991282													368	T	1.18952	1.35222
									371	T	0.98997													371	T	0.561406	1.11273
									374	T	0.829427													374	T	1.07579	1.01583
									380	T	0.542136													380	T	0.74953	0.657468
									387	T	0.986316													387	T	0.600525	0.381991
									391	T	1.08124													391	T	0.947523	0.880993
									395	T	0.705583													395	T	0.68216	0.715861
									397	T	0.406068													397	T	0.535009	0.481385
									399	T	0.749961													399	T	0.636838	0.23281
									403	T	0.642399													403	T	0.720376	0.779659
									405	T	0.884454													405	T	1.26131	1.01074
									407	T	0.756449													407	T	0.563547	0.832916
									411	T	0.795198													411	T	0.903842	0.835773
									413	T	1.35384													413	T	1.24964	1.25299
									415	T	0.472791													415	T	0.760184	0.734172
									419	T	0.751452													419	T	1.16568	0.644486
									421	T	0.75085													421	T	0.756029	0.359162
									423	T	1.14999													423	T	0.99472	0.728803
									427	T	1.35879													427	T	1.00924	0.724406
									429	T	0.95794													429	T	0.843936	0.685753
									431	T	1.07496													431	T	1.04829	0.733748
									435	T	1.18134													435	T	1.18987	1.17487
									437	T	1.13905													437	T	1.06249	0.928113
									439	T	1.11094													439	T	1.12443	0.927241
									445	T	0.9281													445	T	1.23793	0.724365
									447	T	0.980139													447	T	1.3855	0.960504
									449	T	0.790374													449	T	0.57292	0.34425
									453	T	0.804506													453	T	0.51813	0.241685
Sensitivity [%]		84.2105	Sensitivity [%]		82	Sensitivity [%]		76	Sensitivity [%]		80	Sensitivity [%]		85.9649	92.9825	Sensitivity [%]		82	98	Sensitivity [%]		72	100	Sensitivity [%]		85.7143	77.1429
Specificity [%]		81.6667	Specificity [%]		90	Specificity [%]		98.6667	Specificity [%]		93.3333	Specificity [%]		93.3333	100	Specificity [%]		98.3333	96.6667	Specificity [%]		98.6667	100	Specificity [%]		98.6667	89.3333
Accuracy [%]		82.906	Accuracy [%]		86.3636	Accuracy [%]		93	Accuracy [%]		86.8966	Accuracy [%]		89.7436	95	Accuracy [%]		90.9091	97.2727	Accuracy [%]		92	100	Accuracy [%]		92.4138	83.4483
*1 Probability scores ≤0.5 predicted as normal (N), and >0.5 predicted as tumor (T). More detailed description of individual regions: >0.75 – very likely T, 0.6-0.75 – likely T, 0.5-0.6 uncertainly T, 0.4-0.5 – uncertainly healthy, 0.25-0.4 – likely healthy, and <0.25 – very likely healthy.

## Sheet: Table 6a,b
Supplementary Table 6.a Molar concentrations of individual lipids measured in Phase II (qualification) by UHPSFC/MS.
Sample code	State	Type	Gender	Type of set	Extraction code	CE 16:1	CE 16:0	CE 18:3	CE 18:2	CE 18:1	CE 20:5	CE 20:4	CE 20:3	CE 22:6	TG 44:2	TG 44:1	TG 44:0	TG 45:1	TG 45:0	TG 46:3	TG 46:2	TG 46:1	TG 46:0	TG 47:2	TG 47:1	TG 47:0	TG 48:4	TG 48:3	TG 48:2	TG 48:1	TG 48:0	TG 49:3	TG 49:2	TG 49:1	TG 49:0	TG 50:5	TG 50:4	TG 50:3	TG 50:2	TG 50:1	TG 50:0	TG 51:6	TG 51:5	TG 51:4	TG 51:3	TG 51:2	TG 51:1	TG 52:7	TG 52:6
PA001	N	control	F	Val	8	395.734	525.767	238.797	3135.02	1309.49	166.535	2023.31	58.2034	1.18487	0.286487	0.796007	0.467736	0.131675	0.126446	0.188782	1.58696	4.61971	1.76241	0.196119	0.519839	0.271213	0.375876	4.41778	18.184	19.2015	3.93501	0.386362	2.30089	2.79246	0.000128222	0.670696	6.97611	40.3936	106.765	73.4437	1.49368	1.3477	1.50472	0.808253	3.60803	8.06367	2.17821	0.115842	1.65465
PA002	N	control	F	Tr	16	325.295	401.361	215.661	2569.02	976.282	122.067	1187.21	84.6949	43.4954	0.374708	1.59802	1.61213	0.183647	0.198667	0.363226	4.35888	11.61	4.7767	0.23769	0.771568	0.360756	0.790865	7.00303	19.6803	33.6436	6.94086	0.353851	1.60393	1.93635	0.018876	1.30289	10.8596	46.8846	104.271	67.8711	0.170885	1.89569	2.30673	1.04284	2.90791	4.55788	1.02707	0.249049	2.61477
PA003	N	control	F	Tr	24	229.131	395.993	169.542	2371.65	895.138	119.789	1203.95	84.406	30.6256	0.0141172	0.0151956	0.0302038	0.0115402	0.0135101	0.0139098	0.118641	0.230132	0.104942	0.0330905	0.075408	0.0444371	0.01877	0.477996	1.90228	2.64402	0.234485	0.104085	0.399327	0.33428	0.00699027	0.109811	1.69304	14.1943	35.6841	15.6958	0.000350916	0.660797	0.553459	0.434008	1.29763	2.59367	0.248902	0.0134557	0.360583
PA004	N	control	F	Tr	32	359.494	465.43	182.027	2610.08	967.893	57.7968	1193.31	129.534	35.36	0.380296	1.66731	2.1101	0.115514	0.145951	0.233742	3.61303	12.3115	8.34557	0.193058	0.701011	0.359563	0.360147	4.62275	18.597	42.7098	13.2913	0.300442	1.53899	2.06182	0.0844661	0.591264	6.9156	39.8787	112.218	89.689	1.81811	1.64414	1.95901	0.656737	2.26025	4.32974	1.23428	0.0818602	1.38934
PA005	N	control	F	Val	40	172.193	328.154	156.656	2158.48	819.733	229.457	1102.51	29.4274	5.80201	0.0401402	0.16244	0.11526	0.0721623	0.0694298	0.0501774	0.353734	0.753797	0.344108	0.0909342	0.189049	0.122222	0.134291	1.18791	4.42384	4.96685	0.869741	0.214135	0.740347	0.598138	0.0377217	0.378275	4.17109	24.5245	58.1033	31.3542	0.000350916	0.991966	1.00803	0.85666	2.81728	5.49488	0.679238	0.142832	1.74412
PA006	N	control	F	Tr	48	249.255	520.28	138.112	3030.49	976.535	308.908	1369.76	74.6372	36.7003	0.0953293	0.392422	0.347609	0.431754	0.362236	0.0733921	0.862738	2.51727	1.16316	0.410981	1.07499	0.523433	0.110297	1.19751	5.69884	9.97156	1.69575	0.239775	1.10229	1.37084	0.0846434	0.210116	2.63543	19.1752	49.9038	39.3998	0.000350916	0.660533	1.08237	0.649777	2.18363	4.42362	0.959209	0.0326018	0.610329
PA007	N	control	F	Tr	56	324.863	615.187	255.45	3258.08	1220.74	233.085	1627.16	96.1619	23.0771	0.13667	0.670496	0.88655	0.149705	0.193723	0.0967023	1.18324	4.69823	3.4474	0.174348	0.663226	0.477509	0.193097	2.35594	10.4891	19.9345	7.2134	0.300605	1.66155	2.3419	0.106692	0.39594	4.29389	26.0035	74.7487	66.5138	2.19238	1.05278	1.55799	0.552995	2.48197	5.60671	1.91483	0.039575	0.762635
PA008	N	control	F	Tr	64	526.852	656.995	303.949	3303.31	1183.2	217.861	1566.11	117.769	15.5241	0.726022	3.91124	3.36827	0.390688	0.359743	0.393524	6.51115	19.9674	8.22834	0.525085	2.44884	1.00589	0.603126	8.6942	31.8503	52.9956	12.4706	0.896837	6.01201	6.91121	0.201277	0.945353	10.2816	57.5817	168.58	126.335	2.2668	1.49763	1.86743	1.32562	6.17201	13.4285	4.77186	0.105674	1.7895
PA011	N	control	F	Val	88	285.977	445.435	233.382	2455.24	1068.26	468.266	1381.14	35.2046	14.6011	0.0141172	0.105808	0.0726567	0.0115402	0.0135101	0.042244	0.250436	0.591101	0.158622	0.0136341	0.0609598	0.0205072	0.190335	1.12072	3.239	3.81451	0.294348	0.113611	0.323069	0.256362	0.00311014	0.430029	3.75856	18.0854	36.1547	17.3159	0.000350916	0.774862	1.11906	0.670616	1.44681	2.22807	0.280788	0.15286	1.96437
PA012	N	control	F	Tr	96	160.842	439.221	121.877	2350.33	948.167	87.9479	1404.36	0.0051457	7.68046	0.0410086	0.126568	0.144986	0.041194	0.0527144	0.0287356	0.162741	0.448451	0.405018	0.0274806	0.108622	0.119539	0.0508238	0.330195	1.71137	2.60907	1.14947	0.0596714	0.305472	0.391608	0.057241	0.0901042	1.04841	7.57707	21.1686	20.0129	0.337968	0.366117	0.763678	0.357801	0.729614	1.20242	0.415671	0.0134557	0.310196
PA014	N	control	F	Tr	112	144.662	405.322	139.035	2419.17	852.364	112.323	1180.41	0.00643212	10.9239	0.0708848	0.209445	0.119988	0.0471414	0.0498439	0.0593269	0.410614	1.16194	0.299994	0.0518886	0.146625	0.0876107	0.141615	1.0257	3.44124	4.56775	0.681423	0.0877928	0.387141	0.374313	0.0266475	0.16856	1.71451	11.2493	29.0699	22.4065	0.302228	0.496072	0.664954	0.38047	0.975666	1.74357	0.357453	0.0134557	0.430479
PA015	N	control	F	Tr	120	177.477	351.437	141.813	2512.12	892.713	101.426	1272.86	21.7712	16.3242	0.0141172	0.115167	0.108658	0.108111	0.125371	0.0139098	0.184524	0.449164	0.273789	0.0682442	0.230776	0.159086	0.01877	0.533821	1.56552	2.09912	0.318914	0.0791888	0.269294	0.285905	0.0598935	0.161274	2.16048	13.6182	27.467	12.7867	0.000350916	0.497699	0.573511	0.344311	0.905244	1.28916	0.117146	0.0134557	0.508683
PA016	N	control	F	Val	128	84.9058	200.234	55.979	1792.45	592.934	69.174	813.945	12.3828	7.98212	0.0441	0.11706	0.0727065	0.116031	0.0825797	0.0139098	0.242298	0.609983	0.212856	0.132541	0.25156	0.102834	0.01877	0.524346	2.29038	3.62216	0.213625	0.0847173	0.419346	0.464666	0.02306	0.10812	1.48138	12.1557	32.3611	18.8364	0.000350916	0.522893	0.637435	0.361005	1.21123	2.57443	0.265333	0.0134557	0.323467
PA017	N	control	F	Tr	136	266.825	533.561	116.06	3291.75	1067.6	100.413	1583.69	0.0051457	19.3813	0.0141172	0.0794506	0.0720705	0.0115402	0.0135101	0.054496	0.37981	1.0432	0.292731	0.0136341	0.136905	0.0729202	0.178407	2.04138	7.32538	9.53767	1.10541	0.224366	0.987451	0.835001	0.000256327	0.364499	6.1392	39.6388	90.6342	54.8163	0.000350916	1.39672	1.88328	0.912531	3.28965	5.14341	0.727511	0.0506157	1.19709
PA020	N	control	F	Tr	160	174.151	361.708	153.536	2308.59	755.634	201.753	1028.4	39.7854	27.2177	0.04422	0.16827	0.125447	0.0474682	0.0373992	0.0596744	0.324214	1.05079	0.306393	0.0588682	0.152512	0.0786179	0.157805	1.00141	3.07594	5.05011	0.573089	0.103762	0.441444	0.533083	0.00728979	0.307154	2.44963	12.7022	28.4156	17.6087	0.000350916	0.57653	0.676637	0.367985	1.10022	2.14434	0.382423	0.05902	0.703854
PA021	N	control	F	Tr	168	200.778	434.708	185.486	2853.32	977.349	106.171	1353.68	6.48761	27.145	0.097407	0.278637	0.436034	0.0115402	0.0603871	0.0139098	0.208166	0.697892	0.647671	0.0136341	0.0818336	0.0935249	0.01877	0.486695	1.33885	2.33157	0.735769	0.0418473	0.220657	0.228914	0.0347572	0.138324	1.25716	8.81401	19.3707	12.7754	0.000350916	0.328224	0.540442	0.314002	0.741047	1.13105	0.205524	0.0134557	0.249618
PA022	N	control	F	Val	176	247.484	359.936	143.453	2893.53	897.154	115.556	1272.98	27.1606	12.9463	0.0141172	0.0937123	0.0552563	0.0115402	0.0135101	0.0139098	0.298789	0.663966	0.18888	0.0136341	0.106721	0.0201174	0.169748	1.16711	3.7009	4.24156	0.326227	0.129922	0.463499	0.39926	0.000128222	0.381694	3.45772	18.311	37.0524	18.2582	0.000350916	0.701331	0.717949	0.454721	1.44862	2.23919	0.234835	0.0744139	0.87579
PA023	N	control	F	Tr	184	166.204	386.34	168.854	2410.74	904.778	157.33	1175.14	78.2533	15.0887	0.0141172	0.063371	0.0398911	0.0115402	0.0135101	0.0139098	0.266717	0.579072	0.142558	0.0136341	0.106576	0.0439662	0.197971	1.50689	4.68771	4.808	0.184306	0.188909	0.599597	0.438131	0.000128222	0.367436	4.52876	23.8312	46.7042	25.3819	0.000350916	0.961002	1.11227	0.605654	1.77567	2.49052	0.259882	0.0600649	1.06642
PA024	N	control	F	Tr	192	216.319	441.151	128.996	2912.56	978.195	90.3094	1403.96	15.5275	12.925	0.0141172	0.0385456	0.0410318	0.0115402	0.0135101	0.0139098	0.0964884	0.236533	0.109177	0.0136341	0.0380558	0.0154046	0.01877	0.263566	0.930193	1.61398	0.313648	0.0371215	0.211018	0.228258	0.0033642	0.0686749	0.752875	6.91616	20.2434	17.4216	0.000350916	0.30343	0.539575	0.207702	0.64444	1.06964	0.225912	0.0134557	0.183483
PA034	N	control	F	Tr	198	70.0997	239.092	126.574	1903.05	738.709	23.3277	801.09	50.5704	56.9767	0.0583598	0.0895114	0.0685288	0.0115402	0.0633664	0.0747674	0.432574	0.557394	0.144288	0.021302	0.0486138	0.0954428	0.430237	0.907237	2.17656	1.35226	0.142708	0.0226127	0.0461636	0.0568265	0.0402764	0.264096	2.87183	8.32275	6.39437	2.47171	0.000350916	0.12279	0.149135	0.19252	0.338517	0.199398	0.0152559	0.0405584	0.594804
PA026	N	control	F	Val	204	196.628	599.597	275.747	3306.44	1106.34	694.773	1632.1	8.3629	6.20363	0.0480762	0.143283	0.133487	0.0115402	0.0456129	0.0750407	0.312904	0.702899	0.287937	0.0486655	0.111864	0.0624908	0.283813	1.21701	3.6743	3.23954	0.439824	0.148751	0.529495	0.465578	0.00689115	0.65433	4.45225	17.1405	28.4079	15.3711	0.000350916	0.632671	0.964834	0.757935	1.70523	1.91679	0.233693	0.162458	1.71022
PA028	N	control	F	Tr	216	324.451	469.969	231.827	2213.54	1102.68	226.485	1096.65	119.943	168.918	0.0141172	0.0556477	0.0525126	0.0115402	0.0429524	0.0431064	0.227441	0.606754	0.299113	0.0354183	0.101128	0.156318	0.070115	0.580273	4.40431	7.10615	1.46585	0.108724	0.31505	0.725812	0.0168032	0.202462	2.80892	19.8446	47.9684	19.3143	0.60161	0.7293	0.339998	0.368152	1.59281	2.64187	0.337654	0.0286417	0.66037
PA030	N	control	F	Tr	228	414.557	930.814	397.246	3071.02	1869.41	382.759	1766.86	230.283	396.949	0.0601049	0.142721	0.113569	0.0447983	0.0725802	0.129768	0.871053	1.90667	0.7208	0.15715	0.412355	0.198064	0.254551	2.17142	13.0094	20.5028	3.08173	0.490341	1.27243	3.29075	0.000128222	0.786304	8.09679	43.8389	99.5611	39.4103	0.697541	0.887823	0.758529	1.52353	4.81981	6.81814	1.09686	0.136615	2.62873
PA033	N	control	F	Tr	246	466.572	532.74	283.467	2465.13	1212.81	98.2837	1288.33	135.182	259.404	0.261926	0.869248	0.451549	0.111136	0.107893	0.37493	3.35695	6.96755	2.21036	0.339555	0.885405	0.2863	0.489803	3.98284	24.8196	36.7921	5.23753	0.613153	1.6775	3.81924	0.000128222	0.896077	9.43606	51.4596	118.259	44.5548	0.559021	1.08609	0.470465	1.11895	3.95922	6.51349	0.94177	0.17189	2.05675
PA035	N	control	F	Val	463	364.328	514.879	375.455	2642.71	1359.15	452.08	1288.62	74.7768	266.846	0.0408471	0.0746645	0.0513485	0.0115402	0.0417479	0.0967845	0.396271	0.634417	0.201423	0.0347186	0.0655865	0.0857647	0.440012	1.15506	4.07065	3.57485	0.465142	0.099329	0.208596	0.342255	0.0157953	0.811051	5.79193	18.5811	19.2875	10.5605	0.131069	0.326977	0.486875	0.682654	1.75418	1.73591	0.0764754	0.198703	2.6399
PA037	N	control	F	Tr	465	234.33	338.26	281.35	1775.41	825.552	176.119	859.709	91.0794	108.318	0.100276	0.217308	0.121417	0.0321008	0.071086	0.145922	0.785725	1.71782	0.719351	0.112132	0.239015	0.183352	0.277214	1.35664	7.72573	10.5051	1.87234	0.207241	0.611662	1.3783	0.0250737	0.642589	4.95676	19.8674	27.6935	18.1672	0.851706	0.367958	0.485436	0.640629	2.36765	3.01478	0.374804	0.116631	1.33234
PA038	N	control	F	Tr	466	323.441	419.845	305.16	2166.38	1101.27	213.556	1054.8	102.012	179.798	0.0564289	0.142181	0.0681484	0.0708682	0.0839624	0.104055	0.654588	1.41074	0.567418	0.134662	0.299745	0.166287	0.259916	1.28153	7.83971	9.92354	3.40324	0.195568	0.703012	1.12443	0.0264039	0.67795	5.14559	22.5285	38.0567	30.3235	1.30816	0.480049	0.744015	0.562854	2.3118	3.67672	0.392515	0.108623	1.60137
PA040	N	control	F	Tr	468	342.182	565.203	360.28	2202.12	1323.42	176.106	1156.42	147.901	194.365	0.0971616	0.249451	0.100314	0.0385203	0.0456406	0.172145	1.16186	2.24828	0.542797	0.140028	0.304969	0.134553	0.359327	2.05119	13.3017	14.9309	1.64679	0.393189	1.00792	1.99396	0.000128222	0.884376	7.37262	34.9574	70.8223	23.9545	0.884776	0.830492	0.520537	1.05672	3.81406	6.67911	0.678575	0.14696	2.28174
PA041	N	control	F	Val	469	338.581	371.463	229.762	2289.51	1009.4	88.1857	877.642	81.2907	127.246	0.0193834	0.0622735	0.0358844	0.0282235	0.0492205	0.0254595	0.212565	0.575375	0.238417	0.0530489	0.12612	0.112273	0.0486457	0.317296	3.62896	6.30638	0.777793	0.0962364	0.403077	1.26262	0.000128222	0.0859603	1.29245	9.92985	26.1203	14.3879	0.404763	0.378949	0.255268	0.231823	1.66423	4.08509	0.694409	0.0134557	0.150414
PA043	N	control	F	Tr	471	375.337	500.767	338.323	2034.84	1174.43	228.211	1109.96	180.034	199.377	0.245502	0.850685	0.626867	0.0710406	0.115989	0.296571	2.12036	5.71701	3.50851	0.219805	0.627671	0.396148	0.411474	2.34193	15.8582	31.7752	9.03193	0.345132	1.08082	3.77422	0.287983	0.945022	6.41585	28.8256	72.388	51.3432	3.98761	0.772342	0.727315	0.788966	3.07325	6.09282	1.89209	0.173951	2.28838
PA046	N	control	F	Tr	473	383.313	698.038	399.995	2565.1	1395.84	271.515	1310.74	275.167	253.495	0.170579	0.439313	0.12664	0.297374	0.15391	0.254401	1.94653	4.17081	1.36284	0.592218	1.28141	0.377758	0.38348	2.86678	20.2286	28.7079	4.91484	0.526801	2.52071	4.47893	0.0661091	1.15259	9.09832	43.679	80.1952	71.8236	3.70647	0.913785	1.58175	1.77058	5.59598	10.0959	1.26482	0.211932	3.58853
PA048	N	control	F	Tr	475	178.518	317.594	137.326	1579.87	780.16	68.1033	760.894	82.9198	142.938	0.0445734	0.144562	0.063229	0.0283152	0.0462316	0.117056	0.843937	1.81793	0.395425	0.113334	0.242661	0.112593	0.233314	1.57453	9.80133	11.8371	1.18659	0.317731	0.88699	1.7257	0.000128222	0.437086	5.38361	28.9125	52.5369	25.149	0.304243	0.643522	0.50711	0.806106	3.13397	4.59188	0.472372	0.0498883	0.943087
PA050	N	control	F	Tr	477	155.729	369.243	194.815	1790.26	836.388	111.668	837.525	92.9818	131.218	0.0978177	0.18907	0.121395	0.0362669	0.0503863	0.179199	0.954428	1.85754	0.732643	0.130309	0.23382	0.125441	0.363716	1.85583	9.90407	14.4781	2.10819	0.30812	0.728696	1.79457	0.000128222	0.770544	7.36128	31.5662	54.4448	25.0561	0.792038	0.679994	0.662345	1.31679	3.75844	4.92637	0.778765	0.163071	2.23243
PA052	N	control	F	Val	478	294.522	515.94	253.159	2333.57	1243.13	140.985	1258.86	133.674	260.411	0.0141172	0.0319907	0.0331542	0.0115402	0.0527686	0.0304856	0.147662	0.283216	0.291297	0.0374712	0.10239	0.137994	0.0522345	0.342153	3.30801	4.61603	0.997352	0.139495	0.47965	1.13715	0.00323857	0.150708	2.18345	15.3171	28.1978	20.2788	0.445553	0.399341	0.555752	0.559766	2.50248	3.56633	0.36147	0.0224017	0.45792
PA053	N	control	F	Tr	480	507.87	413.589	361.195	2224.13	1136.51	207.809	1084.69	133.386	138.901	0.0505513	0.118674	0.0600722	0.0201295	0.045435	0.0516465	0.342192	1.15559	0.775639	0.0485698	0.116385	0.119014	0.0755809	0.463783	5.24418	9.57333	2.89639	0.0505431	0.336572	0.725634	0.0359788	0.172928	1.831	12.7468	26.5471	29.3542	1.90097	0.315927	0.672805	0.151221	1.06484	2.53057	0.232409	0.0270058	0.413967
PA055	N	control	F	Tr	481	518.543	530.532	381.847	2281.11	1332.9	226.227	1292.46	216.13	194.979	0.427496	1.86094	1.45651	0.154927	0.162915	0.530333	4.70095	13.76	8.02354	0.447946	1.38769	0.643438	0.569115	4.19072	33.6029	68.3388	17.3642	0.658662	2.10569	6.38953	0.337145	1.19128	10.2632	52.3197	127.527	92.5618	6.1341	1.17476	1.20897	1.3652	4.89007	9.1105	2.29901	0.203404	2.82879
PA057	N	control	F	Val	483	231.453	347.086	190.424	1757.27	789.001	97.4766	790.682	37.4951	120.221	0.140597	0.473185	0.238939	0.0635774	0.0560054	0.22555	1.63078	3.71291	1.12185	0.138226	0.281151	0.143438	0.521108	2.18929	11.7654	14.2701	1.83621	0.214334	0.722396	1.47554	0.000128222	0.921061	6.32004	23.8996	30.6479	21.4865	0.942015	0.44824	0.614657	0.548907	2.10843	3.03609	0.356569	0.115068	1.53512
PA058	N	control	F	Tr	484	297.579	488.686	325.699	2268.29	1123.09	248.263	1027.14	189.892	171.071	0.0573708	0.155483	0.0322422	0.0241664	0.0211095	0.0878316	0.552135	1.30812	0.307968	0.0503775	0.0926679	0.0534499	0.181869	1.13171	6.82947	8.92109	1.54339	0.128307	0.516895	1.03086	0.000128222	0.335681	3.78307	20.6278	34.2995	33.3756	1.39509	0.417772	0.94454	0.552733	2.39952	3.91978	0.309144	0.0582365	0.970328
PA059	N	control	F	Tr	485	204.458	303.939	179.489	1694.96	750.109	130.116	776.304	88.2818	116.871	0.0774962	0.182218	0.0974363	0.0276431	0.0235001	0.133103	0.702005	1.32101	0.420295	0.0688687	0.129265	0.0679772	0.305719	1.35218	6.51339	8.24824	1.10352	0.182916	0.391548	0.849171	0.0011794	0.490741	5.88561	25.1089	37.1897	15.9567	0.724119	0.640806	0.572037	0.890181	2.68194	3.06017	0.481125	0.0788924	1.30063
PA060	N	control	F	Tr	486	265.306	498.257	297.6	2025.63	1140.33	214.029	1193.26	106.697	224.911	0.19214	0.486994	0.176797	0.107663	0.0794332	0.261938	1.61827	3.20944	1.2088	0.228917	0.453341	0.17813	0.505168	2.39769	13.7526	18.6497	3.2569	0.26192	0.843607	1.60634	0.0257033	1.25604	8.80845	34.5387	57.3135	33.827	1.73643	0.734609	0.803762	0.882104	2.84494	4.38387	0.615244	0.273963	3.51734
PA063	N	control	F	Val	488	1045.11	968.473	760.888	3325.53	1974.17	461.309	1779.37	397.644	183.187	17.9195	74.2058	37.7975	5.39157	3.53056	10.1826	66.5206	164.646	55.2732	3.94354	10.9982	4.59815	7.67818	22.8571	132.954	203.406	54.6517	2.37077	5.92835	18.9299	1.43351	7.7532	27.0185	95.7986	202.945	133.016	11.1611	1.16069	1.15354	3.15628	8.39787	16.5576	4.66045	1.42463	9.74602
PA066	N	control	F	Tr	490	323.082	336.878	227.904	1687.23	837.48	126.704	771.884	80.0423	120.769	0.0141172	0.0191344	0.0223266	0.0115402	0.0135101	0.0187834	0.084483	0.204657	0.135997	0.0136341	0.0367151	0.0446741	0.0342783	0.203391	1.37473	3.0258	0.873564	0.0277356	0.092595	0.208543	0.0277024	0.0764144	1.04578	8.02037	21.3766	9.53914	0.578416	0.455386	0.177	0.142588	0.643256	1.15873	0.202216	0.0134557	0.209104
PA067	N	control	F	Tr	491	524.338	441.158	396.723	1961.61	1090.97	128.604	1033.61	162.879	120.851	0.506049	2.92566	1.92696	0.150789	0.109384	0.33994	4.17957	12.5147	5.14122	0.186498	0.655752	0.301067	0.308452	1.96025	15.6861	31.6792	8.45904	0.134231	0.557157	2.28579	0.123944	0.339114	2.70979	15.2753	44.2595	34.0627	3.62102	0.582673	0.46263	0.00447824	0.910778	2.65214	0.88529	0.0297662	0.423635
PA068	N	control	F	Tr	492	299.705	330.095	234.419	1563.74	949.164	150.431	931.577	109.551	144.178	0.0790978	0.216562	0.111813	0.0301771	0.0218772	0.121571	0.800565	1.87288	0.435997	0.070932	0.141054	0.090435	0.210703	1.2451	7.73859	10.8455	2.20277	0.158372	0.468452	1.25731	0.000128222	0.401626	3.75169	19.07	49.2245	21.2949	1.07247	0.728868	0.349666	0.466204	2.08728	4.5336	0.871212	0.0672242	0.997471
PA071	N	control	F	Val	495	489.654	431.338	413.993	2106.4	1118.44	267.197	1028.05	205.55	179.995	0.172809	0.600779	0.209152	0.0941732	0.0715942	0.360911	2.70257	6.04864	2.20162	0.307677	0.777174	0.223393	0.545251	3.55783	26.728	36.398	5.47438	0.516444	2.21635	4.36999	0.000128222	1.32273	10.215	46.3935	87.7011	59.0485	1.71437	1.0536	1.61549	1.06469	4.21842	8.67507	1.09807	0.304712	3.19287
PA072	N	control	F	Tr	496	232.504	363.683	233.839	1918.77	933.289	176.599	938.347	103.461	118.396	0.527069	1.52005	0.426841	0.152641	0.16463	0.608666	3.80074	7.57841	3.36335	0.412493	0.998314	0.414725	0.605847	3.69835	21.5792	30.948	5.7331	0.42681	2.0442	4.95666	0.0526229	0.905327	7.04706	30.6543	46.7885	47.6296	2.66567	0.695586	1.64623	0.942423	3.77543	6.34886	0.95602	0.155514	1.47529
PA073	N	control	F	Tr	497	381.664	417.214	381.205	2041.46	1087.55	387.155	1087.67	175.297	212.814	0.0993845	0.348024	0.182369	0.0306019	0.0242559	0.120177	0.881926	2.35158	0.615863	0.0493951	0.118172	0.0758666	0.207812	1.00863	6.66668	9.07662	1.84503	0.0858294	0.359195	0.769719	0.000128222	0.464593	3.28867	16.526	26.9083	23.3214	0.354202	0.619232	0.957356	0.323525	1.16351	2.1333	0.161963	0.1395	1.32688
PA075	N	control	F	Tr	498	297.338	511.601	264.309	2378.94	1151.01	59.6947	1206.19	145.382	138.745	0.136691	0.353464	0.0653456	0.0591242	0.040531	0.104751	0.756067	2.45734	1.59639	0.0762107	0.214558	0.153352	0.0733351	0.701599	7.08372	14.711	5.95686	0.0597725	0.468201	1.48927	0.0637077	0.0928301	1.51742	11.4099	23.1545	43.9926	4.03259	0.339802	1.16637	0.226097	1.03625	2.21546	0.361552	0.0134557	0.165858
PA077	N	control	F	Val	500	448.301	632.369	382.883	2630.18	1416.05	214.53	1399.35	190.858	204.889	0.0413168	0.0929964	0.0230068	0.0493009	0.0324257	0.0766551	0.434005	0.882366	0.321385	0.0979401	0.216972	0.0880982	0.145584	0.788785	6.24669	7.53914	1.28578	0.134763	0.494098	0.779091	0.00103061	0.438843	4.29307	20.6701	28.5914	21.5045	0.45072	0.630665	1.03875	0.46912	1.61373	2.3881	0.0938054	0.0996296	1.08446
PA078	N	control	F	Tr	501	384.389	534.284	472.297	2393.09	1127.84	295.872	1084.32	127.036	152.737	0.467269	1.40684	0.335355	0.137828	0.129806	0.812545	5.57959	12.1307	5.69957	0.368962	0.987581	0.450034	0.950617	6.00698	34.3197	52.3115	14.2975	0.418993	2.39978	5.07376	0.213095	1.80703	12.7798	53.1538	82.8861	109.33	5.9558	1.41112	3.63076	1.23477	4.17282	6.37925	1.14288	0.252709	4.16892
PA080	N	control	F	Tr	503	729.753	689.178	493.751	2913.16	1480.97	251.337	1515.74	288.091	303.482	1.51397	3.40859	0.832186	0.38543	0.441613	0.964242	5.62096	13.042	9.2276	0.573889	1.788	1.10844	0.701633	4.37919	30.5454	51.9446	16.3965	0.410816	2.74116	6.24567	0.541943	1.33986	9.26533	39.8576	65.0112	91.6128	5.50909	1.01176	2.25078	0.806403	3.40959	6.38298	1.3252	0.354484	2.83851
PA084	N	control	F	Tr	506	464.438	730.182	227.781	3871.1	1398.82	419.017	1908.53	106.609	46.5317	0.116759	0.493814	0.439584	0.0953119	0.0987671	0.101185	0.870779	3.02568	1.34031	0.103987	0.427779	0.232824	0.193553	2.51528	10.5578	14.6239	2.94251	0.305707	1.94926	2.34244	0.000128222	0.418268	4.49083	28.5534	71.4634	53.4258	0.438164	0.97721	1.35425	0.74978	3.30226	6.89352	2.08793	0.0922811	0.944473
PA086	N	control	F	Val	508	604.777	568.954	455.023	2435.32	1284.04	168.754	1269.09	196.873	194.265	0.482178	1.88062	0.676048	0.143611	0.104616	0.853001	5.85185	11.6901	3.52991	0.487	0.949474	0.228263	1.1754	6.12579	37.1466	49.2761	6.8442	0.819583	2.1006	4.64576	0.000128222	2.31549	16.6318	69.1188	117.911	61.1042	1.71847	2.04212	2.53866	1.86061	5.51509	8.55098	1.11331	0.368764	4.48798
PA087	N	control	F	Tr	509	742.24	709.65	667.116	2932.31	1674.39	369.923	1611.3	221.594	238.357	1.15674	3.47128	1.93307	0.176514	0.178157	0.68183	5.32696	13.7694	9.15902	0.374261	1.15831	0.695711	0.84465	4.71283	28.7409	60.5687	20.9562	0.463735	1.32506	5.00206	0.433345	1.76761	9.89425	41.7789	118.988	62.5176	9.67436	2.04817	1.42291	0.970202	3.08259	7.37031	2.61919	0.25466	3.16499
PA089	N	control	F	Tr	511	356.132	435.995	331.776	2231.73	1096.11	160.824	1162.91	139.674	109.523	0.0141172	0.0897714	0.0477872	0.0115402	0.0135101	0.0496091	0.347098	1.1008	0.348114	0.0432812	0.133015	0.0564356	0.137765	0.898805	7.28624	12.3378	1.36189	0.158288	0.38234	1.02601	0.000128222	0.384299	4.88808	28.8834	64.0785	28.1211	0.109148	1.54329	1.34701	0.765487	2.28624	4.26494	0.399558	0.0619555	1.20958
PA091	N	control	F	Tr	513	333.602	510.419	325.188	2539.27	1141.99	62.5214	971.627	49.3435	124.728	0.221323	0.511471	0.219346	0.0627036	0.0511422	0.381451	1.60158	3.39812	0.725821	0.113483	0.19618	0.109996	1.05955	2.19725	9.20165	10.2323	5.88674	0.126836	0.263669	0.815208	0.00480487	0.505129	4.86247	19.7733	38.4212	27.5446	1.29501	0.902446	1.35566	0.653399	1.64714	2.64806	0.346065	0.0134557	0.957421
PA092	N	control	F	Val	514	162.329	303.422	227.857	2048.83	929.271	110.856	866.156	74.716	104.314	0.324211	0.630207	0.17061	0.0898179	0.0540774	0.724354	2.39493	4.15528	1.31251	0.207544	0.40757	0.19639	1.4102	5.5615	24.1488	31.3354	7.8523	0.616936	1.41451	3.38816	0.000128222	2.59318	17.2712	69.918	140.513	79.6761	5.06993	2.70225	3.86267	2.67811	6.46809	11.4112	2.37361	0.484642	9.74944
PA096	N	control	F	Tr	517	472.607	598.485	405.516	2722.04	1398.42	152.34	1447.61	134.569	180.335	0.419905	1.58948	0.800477	0.126355	0.12538	0.681644	5.11965	12.0987	5.85206	0.465957	1.36234	0.633211	0.870804	5.43889	37.6365	68.1016	20.6147	0.816385	2.3437	8.20518	0.529277	1.86206	13.5316	61.6619	158.663	102.04	11.1428	1.88696	2.40383	1.81671	6.07313	13.0767	4.10788	0.237233	4.30137
PA103	N	control	F	Tr	524	538.18	592.19	526.165	2751.47	1328.32	220.53	1307.97	92.876	193.387	0.555906	1.65468	0.390976	0.183533	0.143626	0.440635	4.06309	11.5537	6.29561	0.45986	1.251	0.50217	0.363633	2.74148	28.8639	59.7894	18.8685	0.400472	2.15266	6.2325	0.333712	0.836314	7.4363	40.2589	98.1678	113.818	9.44733	1.25786	2.26121	0.754686	3.67323	9.19033	2.07336	0.12513	1.90044
PA105	N	control	F	Tr	526	305.86	481.36	172.459	2157.77	1177.65	80.0615	1131.31	89.0514	122.068	0.0141172	0.0151956	0.0100137	0.0115402	0.0135101	0.0139098	0.104245	0.178137	0.0998034	0.0136341	0.0816365	0.0442367	0.01877	0.309478	3.08446	4.075	0.496714	0.0941369	0.308515	0.542658	0.000128222	0.17543	3.13537	21.6322	38.7008	26.8364	0.000350916	0.833664	1.39064	0.598227	1.94021	2.79154	0.0931685	0.0134557	0.52843
PA106	N	control	F	Val	527	734.663	518.448	459.483	2605.11	1397.93	209.837	1420.36	105.722	147.713	0.213292	0.517722	0.106713	0.0115402	0.0344217	0.189773	1.24238	4.01557	2.26778	0.084094	0.142723	0.0835415	0.212226	1.32204	15.8381	33.847	10.6238	0.100831	0.442857	0.984603	0.0774615	0.464784	4.74943	27.2304	73.018	89.2172	7.26264	0.944177	1.6595	0.246371	1.0191	2.61063	0.476205	0.11402	1.31422
PA107	N	control	F	Tr	528	1182.71	1113.33	887.721	4060.65	2357.45	557.558	2376.86	460.51	323.487	3.302	13.4504	5.88325	1.0529	0.877044	2.62784	22.6157	65.3633	35.0325	1.60437	5.60121	2.99239	1.90717	10.779	91.7064	189.513	60.443	1.05633	5.09723	17.2295	1.70115	3.31343	20.7023	90.4568	197.73	222.201	22.371	1.24272	3.22675	1.85513	7.0244	14.758	3.71541	0.414885	6.52653
PA109	N	control	F	Tr	530	296.339	441.216	316.985	2213.02	1111.15	169.337	1160.8	95.1697	113.356	0.0141172	0.0151956	0.0100137	0.0115402	0.0135101	0.0139098	0.140941	0.266066	0.105453	0.0136341	0.058013	0.0432327	0.0834857	0.354315	2.64987	3.36049	0.395536	0.0461061	0.17934	0.267882	0.00182426	0.194646	2.73087	15.978	21.5333	16.1809	0.290171	0.426547	1.01472	0.495469	1.41585	2.00186	0.0638309	0.0332442	0.609297
PA110	N	control	F	Tr	531	628.88	902.886	619.381	3677.49	2080.92	461.877	1908.1	290.049	417.934	0.0366421	0.12629	0.0172155	0.0115402	0.0135101	0.119541	0.77869	1.75956	0.32086	0.104853	0.184981	0.0553916	0.307126	2.16582	13.3967	14.1061	1.02568	0.261575	1.22597	1.64619	0.000128222	0.854239	8.79086	41.7588	49.4524	40.0931	0.000350916	0.665065	1.68725	1.13558	3.88199	5.65156	0.107963	0.16388	2.47968
PA114	N	control	F	Val	535	199.214	600.475	432.836	2533.38	1237.27	225.488	1118.27	84.5935	149.663	0.0501024	0.166176	0.0973065	0.0420897	0.0765591	0.0786691	0.398808	1.08345	0.533445	0.0867039	0.244032	0.194238	0.121	0.592337	4.15194	8.41103	1.68182	0.150373	0.485813	1.74118	0.018745	0.317257	2.57587	13.0154	30.2526	17.7572	0.658746	0.403208	0.410289	0.51049	2.2415	3.73575	0.8331	0.0609576	0.732933
PA116	N	control	F	Tr	537	288.682	432.525	364.786	2075.75	1090.87	226.965	987.286	154.088	208.046	0.128261	0.267979	0.0950977	0.0319159	0.0749111	0.291132	1.50936	2.3106	0.732093	0.155334	0.263282	0.160526	0.587866	2.88087	16.7423	17.5718	2.62405	0.407766	1.16994	1.75084	0.0360837	1.58833	10.5244	42.6633	68.5365	41.2061	1.77721	0.684012	1.11778	1.45986	4.31094	6.59267	0.758141	0.352035	4.65078
PA119	N	control	F	Tr	540	408.96	570.665	443.211	2471.77	1342.24	251.491	1208.42	115.527	207.186	0.206773	0.810902	0.427615	0.089398	0.085378	0.317701	2.56963	5.78252	2.12752	0.234066	0.591297	0.268308	0.498525	3.18745	17.9086	27.1261	5.22479	0.419665	1.22741	2.84689	0.0608529	0.911636	7.0655	32.6983	77.4294	32.0546	1.91125	0.768344	0.431213	0.776474	2.95127	5.66916	1.27195	0.135482	1.71673
PA122	N	control	F	Tr	543	524.503	665.236	539.633	2636.25	1456.07	548.516	2372.66	136.895	272.854	0.607874	2.41679	1.76319	0.294446	0.273643	0.915296	6.93434	16.7977	8.47263	0.848477	2.29865	0.991998	1.21129	7.77549	45.3646	78.5007	18.7941	1.40146	3.3616	8.4757	0.698179	2.49784	16.6134	74.4939	166.114	87.8615	7.51114	1.0417	1.1693	2.49964	7.07271	11.8575	3.46921	0.493723	6.04196
PA127	N	control	F	Val	548	502.134	602.188	455.13	2336.61	1445.16	270.361	1287.52	173.6	203.463	1.18715	2.32902	1.08864	0.228511	0.194857	0.742671	3.52278	7.22478	4.34178	0.300918	0.819729	0.434285	0.641301	3.32079	17.8772	34.9652	9.03268	0.324392	0.947029	2.44132	0.148462	1.14029	8.24612	35.7818	82.2093	42.6978	4.14806	0.699845	0.554096	0.830096	2.72855	4.60369	1.21077	0.15964	2.42954
DV158	N	control	F	Tr	10	174.358	350.779	155.219	2388.7	852.04	110.853	1118.91	32.7181	34.313	0.691013	1.60117	1.04181	0.116528	0.10848	0.631495	4.42452	7.14585	1.59568	0.19821	0.333504	0.159147	1.39735	7.0164	13.4201	15.1835	2.67835	0.300564	0.944758	0.692731	0.0387427	1.76753	11.8953	40.8203	71.3746	32.2693	0.000350916	1.49226	1.96667	1.11443	2.39316	2.99843	0.438351	0.238395	3.36944
DV159	N	control	F	Tr	18	218.931	251.188	137.225	2069.95	721.119	80.8335	990.196	18.3358	22.7155	0.128632	0.384757	0.294966	0.0701176	0.104531	0.165408	1.26304	2.85421	0.875713	0.113096	0.311293	0.18722	0.353391	3.83685	9.49355	11.5887	1.51055	0.308853	1.27024	1.06578	0.0187842	0.560421	6.62496	32.5319	61.5015	27.2688	0.000350916	1.1343	1.1607	0.873174	3.02609	4.55719	0.898336	0.0992271	1.23628
DV160	N	control	F	Tr	26	160.32	466.52	136.647	2897.79	897.146	74.1666	903.031	19.9396	14.8348	0.0713072	0.185766	0.179157	0.126299	0.1119	0.0334172	0.269517	0.80931	0.38103	0.0664973	0.236741	0.181923	0.0596284	0.446069	1.5939	2.81005	0.53461	0.0490875	0.28405	0.331066	0.0430602	0.0930192	1.07567	8.37192	20.7581	16.0384	0.000350916	0.418367	0.650581	0.300824	0.687826	1.1275	0.25143	0.0134557	0.175206
DV161	N	control	F	Val	34	312.884	445.354	308.248	2434.94	958.613	206.415	1243.6	64.5592	16.1344	0.355053	1.42324	0.868368	0.149096	0.0930285	0.328066	3.29593	8.77932	2.16472	0.160335	0.485488	0.227467	0.825052	5.46671	15.3768	21.9207	5.18425	0.318531	1.58483	1.42671	0.0271958	1.59723	8.67487	34.6192	93.6375	71.1199	1.22584	1.54494	1.69098	0.697277	2.50843	5.32357	1.27028	0.264431	3.33924
DV162	N	control	F	Tr	42	437.246	842.848	302.474	4084.07	1558.77	258.247	2041.37	106.973	28.1552	0.128812	0.261794	0.187973	0.0905406	0.0799911	0.195855	1.18999	2.49758	0.775388	0.105664	0.22337	0.129907	0.532278	4.42425	13.3937	17.7132	4.06203	0.376774	1.27345	0.904386	0.00450966	1.05752	13.3383	70.1269	160.809	109.349	0.000350916	2.83425	5.43614	1.61505	4.31422	5.78863	0.742268	0.184556	5.89246
DV163	N	control	F	Tr	50	341.966	456.444	168.327	2879.07	926.494	50.7046	1273.77	53.3826	5.15881	1.32129	4.56548	4.48441	1.32009	1.34114	0.488551	5.66944	15.4893	10.6792	0.823757	3.37211	2.33975	0.59549	5.68284	19.6631	31.4151	17.7149	0.416052	2.78573	3.92126	0.576518	0.7052	5.55392	29.2212	83.1037	81.3559	3.85171	1.03117	1.43639	0.401483	1.7957	4.04015	1.80178	0.103674	1.0774
DV164	N	control	F	Tr	58	212.467	710.697	218.912	3584.1	1357.1	485.845	1775.51	21.8401	42.8082	0.0918913	0.237268	0.121344	0.135369	0.0945801	0.0960549	0.549112	1.18267	0.288402	0.136603	0.280951	0.116172	0.304111	2.10118	5.07982	5.49207	0.212717	0.202403	0.709603	0.565922	0.0233755	0.732189	6.08234	24.1856	42.7075	23.4535	0.000350916	0.997887	1.5914	1.09281	2.41283	2.95393	0.211244	0.17925	2.64343
DV165	N	control	F	Val	66	250.219	327.281	96.1868	2232.62	783.489	144.186	1175.22	43.7706	15.5434	0.025597	0.139399	0.122269	0.100895	0.119498	0.026043	0.269842	0.680114	0.274689	0.0745476	0.235306	0.140516	0.0913914	1.03652	3.7743	3.99957	0.343277	0.135529	0.636013	0.453194	0.0309129	0.233769	3.0367	20.3209	44.3193	17.7543	0.000350916	0.898858	0.531984	0.538491	1.47057	2.85044	0.261861	0.0297609	0.63199
DV166	N	control	F	Tr	74	1207.34	1149.95	668.018	4709.09	2816	712.588	3069	155.676	44.7915	1.95138	5.89487	3.78372	0.428008	0.34344	0.900228	11.1307	25.7535	11.9381	0.643375	1.99317	0.687067	0.888297	12.2725	52.2292	71.2991	17.0481	0.923781	4.89096	3.78797	0.0519853	2.29102	16.7337	88.2884	269.566	138.391	3.8915	1.53542	1.37142	1.23721	4.4171	8.96126	1.36843	0.514677	5.93969
DV168	N	control	F	Tr	90	292.558	368.451	205.409	2440.71	823.586	151.253	1239.39	7.90306	6.98841	0.169163	0.519882	0.397283	0.220443	0.14631	0.17666	1.55284	3.76068	1.06806	0.196692	0.476333	0.180294	0.477452	4.21166	11.396	12.4069	2.26217	0.208896	0.879082	0.759834	0.0518849	0.624998	7.31027	36.8411	76.3999	47.4324	0.000350916	1.27491	1.93873	0.75762	1.64394	2.33878	0.376511	0.0908556	1.9363
DV171	N	control	F	Tr	114	663.054	973.852	540.112	4643.75	1867.49	1170.81	2561.27	105.736	95.4875	0.106179	0.573896	0.578989	0.339984	0.289334	0.0794459	0.864385	3.29148	1.60664	0.184151	0.797813	0.472173	0.163274	1.72663	7.32375	13.5189	3.43844	0.227122	1.26249	1.75862	0.099715	0.347323	3.61134	25.4415	67.6038	51.396	0.342271	0.87792	1.2442	0.5522	2.32152	4.72254	1.36192	0.150444	1.51009
DV173	N	control	F	Val	130	759.46	932.708	407.44	4570.75	1741.15	447.587	2391.71	325.049	95.6529	0.29437	1.57504	1.47328	0.171365	0.221995	0.243584	3.28219	11.036	6.97483	0.293075	1.22357	0.707409	0.355139	5.24447	21.73	49.4575	16.3245	0.441049	2.91852	4.5031	0.281341	0.627528	8.18365	50.254	156.093	120.635	2.97644	1.60637	1.74183	0.864418	3.77249	8.82991	3.45846	0.0759881	1.62315
DV175	N	control	F	Tr	146	766.209	1065.64	515.742	4320.04	2213.96	860.694	2791.19	299.664	115.138	0.14004	0.326723	0.136712	0.0301309	0.0309631	0.112591	0.811977	1.54284	0.251444	0.0669798	0.152111	0.0698047	0.301341	2.38476	6.30253	7.5028	0.515605	0.211535	0.769773	0.693857	0.000128222	0.5728	5.51792	26.8242	56.3751	23.8865	0.000350916	0.964961	0.707707	0.623081	1.97913	3.38755	0.304511	0.125375	1.41104
DV176	N	control	F	Tr	154	377.019	722.227	287.521	3936.92	1372.72	441.099	2033.61	47.3897	29.4546	1.96888	6.61219	4.08118	0.386189	0.396462	0.452189	4.10207	13.1403	10.0962	0.30886	1.38154	1.11706	0.644665	5.1888	19.5834	34.636	17.0973	0.386549	2.51157	4.20744	0.546541	0.890318	5.48862	25.3164	77.0048	84.6624	7.82748	0.44431	1.21355	0.338999	2.08802	6.14524	3.19336	0.130209	1.24109
DV177	N	control	F	Tr	162	773.911	1057.78	536.752	5408.87	2030.87	347.168	3058.13	45.2753	72.6076	0.112622	0.326007	0.19084	0.0115402	0.0135101	0.120288	0.934306	2.16421	0.533997	0.12335	0.283991	0.149749	0.345568	2.86822	8.76995	11.0463	1.12835	0.329638	1.18333	0.973059	0.0295508	0.699383	6.70681	35.2959	71.2505	32.0476	0.000350916	1.13489	0.833462	0.856916	2.83139	5.39412	0.910985	0.0972399	1.4544
DV180	N	control	F	Val	186	269.876	636.621	200.759	3492.02	1228.79	172.763	1776.48	62.5402	7.20403	0.0141172	0.0675592	0.0795128	0.0115402	0.0135101	0.045207	0.35158	0.799873	0.233779	0.0516776	0.13909	0.0733672	0.175064	2.01714	8.77124	9.45887	1.14312	0.312179	1.45785	1.49134	0.000128222	0.292638	5.66614	40.7406	103.008	73.9547	0.000350916	1.51512	2.59602	1.13816	4.33822	6.61435	0.996141	0.0623419	1.23481
DV181	N	control	F	Tr	194	616.01	951.732	480.961	4343.55	1736.51	578.158	2320.85	172.307	27.4245	0.291135	1.34344	0.886678	0.0977348	0.0767656	0.24981	2.73231	9.30157	3.13632	0.131173	0.377602	0.187445	0.591731	5.64668	20.1543	31.2518	7.50917	0.263625	1.4816	1.8052	0.00760231	0.844446	8.68947	44.9279	131.583	113.235	1.7252	1.85384	2.01908	0.593438	2.48936	5.87221	1.40694	0.152934	2.19556
DV182	N	control	F	Tr	200	704.299	1424.01	646.29	4313.78	2762.51	588.84	2397.88	522.129	609.677	0.1084	0.402505	0.235014	0.0949033	0.102585	0.289983	2.27617	5.16649	1.66982	0.341977	0.913057	0.373792	0.463094	4.04198	22.7864	37.8117	7.26411	0.868579	2.42075	6.32333	0.209209	0.932196	10.0206	56.337	153.049	65.7128	3.58133	1.1845	0.955056	2.49901	7.56269	14.0669	4.00152	0.137784	2.96023
DV183	N	control	F	Tr	206	302.665	603.621	375.838	2907.18	1442.7	208.636	1419.93	166.11	267.46	0.599417	3.33235	2.29336	0.210532	0.155362	0.649354	5.44427	13.4407	3.48257	0.258449	0.663708	0.275627	1.0333	3.99438	18.3718	26.4331	4.08911	0.210841	0.706074	1.86262	0.0383089	0.854805	5.80766	25.6518	58.0864	24.7023	1.88545	0.730216	0.346939	0.487202	1.89328	3.32624	0.753262	0.140413	1.41509
DV185	N	control	F	Val	218	516.416	927.622	418.663	3838.86	1653.69	329.396	1974.4	14.0535	43.302	0.0651565	0.21129	0.234935	0.041135	0.0816634	0.0827384	0.482746	2.00535	1.73788	0.0558097	0.172856	0.185745	0.24874	1.86027	9.00433	14.1069	5.96299	0.134102	0.595244	0.911472	0.0658678	0.753299	5.91735	26.5025	71.4485	68.8412	3.47275	0.473782	0.884061	0.345404	1.41269	2.64175	0.793495	0.205782	2.85103
DV186	N	control	F	Tr	224	270.369	473.384	379.76	2436.68	1100.98	362.542	975.003	73.9369	195.771	0.682494	1.85483	1.00621	0.130787	0.136814	0.833816	4.02912	8.51141	3.01955	0.24407	0.584935	0.372223	1.23061	3.86151	16.5227	25.7565	6.06007	0.332456	0.833787	2.89029	0.178552	1.70432	7.84349	28.4493	55.7858	32.3443	3.11964	0.60447	0.570806	0.757673	2.70976	4.67703	1.50529	0.421529	3.34463
DV190	N	control	F	Tr	248	617.291	573.081	437.518	2713.41	1412.44	286.353	1373.02	149.123	247.426	0.0580824	0.168896	0.0968421	0.0115402	0.0549712	0.130095	0.842699	2.09852	0.788058	0.0853503	0.197634	0.163522	0.318859	1.72539	11.8656	15.5582	3.38956	0.190716	0.674642	1.3992	0.0174704	0.791615	6.99944	31.8997	57.3358	36.7026	1.71498	0.648819	0.707119	0.622399	2.34341	3.89513	0.454287	0.134218	2.13586
DV191	N	control	F	Tr	253	378.048	554.775	409.088	2637.18	1325.6	274.359	1277.21	194.188	277.3	0.293997	1.22198	1.06572	0.107225	0.191215	0.278251	1.95028	4.84813	2.69963	0.184958	0.588409	0.447962	0.373679	1.80748	11.2342	17.0693	4.71753	0.273518	0.920802	2.73364	0.213585	0.686712	4.94648	22.2682	38.1584	25.445	1.96473	0.437511	0.529702	0.60682	2.71499	4.40885	0.759937	0.111308	1.38084
DV192	N	control	F	Val	258	235.366	385.779	219.091	2158.5	1064.1	156.374	952.787	108.413	238.466	0.404921	1.09714	0.51835	0.150917	0.154069	0.32137	1.96563	4.15185	2.09771	0.251813	0.707637	0.385121	0.339622	1.85078	11.1516	17.525	3.79464	0.248532	1.03902	3.00599	0.140282	0.392942	3.94446	19.4536	33.2956	27.4927	2.22584	0.36189	0.532606	0.673254	2.82916	4.53876	0.957543	0.0591703	0.60251
DV196	N	control	F	Tr	277	936.777	793.846	479.916	2986.54	1649.2	245.427	1670.9	375.634	335.689	0.910587	4.027	2.4659	0.357604	0.422227	0.612468	7.3808	23.1253	16.2351	0.731169	2.63579	1.56701	0.747849	4.52302	44.4654	89.1634	30.9924	0.624911	2.60842	7.37418	0.638937	1.73503	10.6876	48.6388	112.919	95.6833	6.20653	0.807088	0.897199	0.600992	2.98113	6.56341	1.61514	0.446774	3.55906
DV197	N	control	F	Tr	281	350.949	567.323	281.948	2447.92	1210	307.585	1156.08	139.02	344.807	0.121378	0.385456	0.212432	0.0970102	0.094362	0.211081	1.48086	3.139	1.27194	0.200368	0.409098	0.236843	0.435597	2.22413	11.9611	16.4636	4.30482	0.308599	0.905707	2.00485	0.0319976	0.574955	6.31324	32.4727	58.7427	30.423	3.08325	0.625773	0.743818	1.25043	3.88219	5.31191	0.817701	0.187584	1.97627
DV201	N	control	F	Tr	297	424.303	428.214	355.431	2078.98	1052.82	162.712	1024.28	105.78	178.206	0.990697	2.99469	1.84504	0.098468	0.103985	1.18712	8.13121	15.9921	5.7885	0.224467	0.591208	0.291265	2.04633	6.50494	33.0719	50.2276	14.5431	0.362425	0.973971	2.85928	0.0874603	1.648	10.7691	49.8799	117.108	71.7737	5.05326	0.964521	0.862579	0.897628	2.83157	4.62747	1.0063	0.231421	3.39995
DV209	N	control	F	Val	329	462.931	439.199	254.154	1949.69	911.054	143.879	884.735	101.13	152.83	0.483619	1.60045	0.455019	0.10063	0.0585855	0.370863	2.99128	6.22385	1.83369	0.147583	0.382268	0.16492	0.425567	2.1067	11.5231	15.4548	3.02789	0.12908	0.684457	1.40685	0.0214594	0.430561	3.31252	15.9683	24.8308	24.1301	1.11288	0.431096	0.55262	0.160212	1.19256	2.29458	0.306867	0.0794336	0.642889
DV211	N	control	F	Tr	337	292.846	544.742	279.078	2354.4	1290.81	124.3	1177.67	147.265	151.974	0.0654493	0.16336	0.0417558	0.0506304	0.0367594	0.065346	0.319306	0.86656	0.359356	0.0719254	0.153264	0.10029	0.0522276	0.357029	3.08467	5.80664	1.97051	0.0324239	0.206841	0.626405	0.026412	0.0552573	0.997316	8.51934	24.0314	29.8607	0.447439	0.3745	0.786822	0.0594733	0.841152	1.95128	0.238218	0.0134557	0.16254
DV213	N	control	F	Tr	345	314.357	632.84	305.555	2286.73	1365.96	455.249	1274.83	139.227	374.863	0.0373059	0.059008	0.0314922	0.0115402	0.0304709	0.0576488	0.325368	0.69699	0.231817	0.054178	0.123791	0.0667506	0.138357	0.821984	6.39776	9.11656	1.23976	0.200811	0.56406	1.38827	0.000128222	0.430345	4.23579	22.6672	51.8766	25.874	1.044	0.741373	0.660981	0.765472	3.22892	5.83476	0.8592	0.0988877	1.38342
DV214	N	control	F	Tr	349	396.482	539.226	527.835	2382.59	1168.41	411.864	1074.09	111.13	188.132	0.399357	1.37877	1.03344	0.0971623	0.159284	0.323225	2.01239	5.46716	4.00754	0.118935	0.386455	0.372858	0.440416	1.94158	11.5027	24.4512	9.41871	0.141688	0.422535	1.8194	0.229005	0.92776	5.40175	21.1965	50.9559	39.8894	4.79068	0.749929	0.713518	0.311722	1.21021	2.49432	0.913232	0.170672	2.18461
PA009	N	control	M	Val	72	286.3	584.769	169.237	3129.2	1225.77	224.089	1568.29	99.1909	4.32683	1.90991	6.52634	4.74719	0.543295	0.62577	0.732373	7.55935	22.3999	13.2053	0.546868	2.72634	1.83712	0.690273	8.61314	35.1108	59.8878	18.979	0.715729	5.68421	8.67593	0.540607	1.09021	10.1579	53.3551	161.12	170.484	5.30924	1.0654	2.59196	1.6619	6.73031	14.0684	6.58246	0.178729	2.41618
PA010	N	control	M	Tr	80	513.946	699.712	419.571	3547.64	1510.39	586.901	1934.52	103.326	37.934	1.01208	4.06928	2.75531	0.255911	0.267062	0.588195	6.87748	19.3645	9.41308	0.417903	1.62121	0.603099	0.905385	10.8039	38.3608	68.2611	16.0907	0.822616	4.58691	4.80137	0.181623	2.02315	16.3491	78.1438	229.733	164.541	3.86045	1.84034	3.01837	1.7142	5.74987	12.1057	3.66794	0.515984	6.31206
PA013	N	control	M	Tr	104	99.1977	307.811	87.3517	1992.09	785.469	94.6845	1077.2	21.6004	9.2266	0.0141172	0.0322799	0.0351065	0.0228572	0.0372543	0.0139098	0.0681675	0.16908	0.10028	0.0136341	0.0577762	0.0403902	0.01877	0.225334	0.754841	1.18496	0.223689	0.025259	0.15329	0.170215	0.000544858	0.110078	1.09732	8.15934	20.1668	15.4698	0.000350916	0.390179	0.691308	0.32964	0.689078	1.00758	0.0956708	0.0134557	0.333684
PA018	N	control	M	Tr	144	171.082	308.796	149.903	2150.77	824.358	128.205	1064.15	51.4147	19.7488	0.785824	2.79312	2.60319	0.167719	0.301224	0.307451	2.83251	8.02973	5.01945	0.17749	0.705042	0.481291	0.407062	4.73189	16.3302	31.239	9.45358	0.334352	2.03	2.74335	0.176647	0.615683	7.19559	43.0861	129.557	89.6599	3.35009	1.6234	1.71758	1.00976	4.12582	9.05464	2.53808	0.0564085	1.67211
PA019	N	control	M	Val	152	163.348	338.85	98.117	2448.51	807.287	61.8027	1096.26	29.9385	25.5475	0.0141172	0.0636468	0.0252529	0.0115402	0.0135101	0.0139098	0.213009	0.349894	0.115563	0.0136341	0.0839331	0.0245567	0.080596	0.75314	2.26112	3.05456	0.240046	0.0929843	0.383885	0.315651	0.000128222	0.146165	2.39435	16.014	31.6958	14.7792	0.000350916	0.642753	0.731991	0.507899	1.55032	2.06957	0.206398	0.0134557	0.314603
PA027	N	control	M	Tr	210	353.079	597.754	270.989	3211.54	1156.53	292.531	1597.83	104.545	5.05207	1.30373	4.89688	4.91172	0.250559	0.358833	0.506428	5.26951	18.9478	15.2652	0.262533	1.24049	1.09284	0.747647	7.96119	33.421	55.9475	24.2827	0.408001	3.00815	5.06674	0.273875	1.25904	9.68774	49.1286	147.723	164.681	8.09059	1.62806	2.40512	0.579772	2.9719	7.05815	2.96129	0.178093	2.43443
PA029	N	control	M	Tr	222	361.269	914.797	473.173	3317.66	1933.75	321.566	1697.62	275.066	309.563	0.0281843	0.0923966	0.0874045	0.0239658	0.0413968	0.065948	0.427834	1.04838	0.522101	0.0722136	0.18868	0.168002	0.01877	1.04543	5.38527	10.5489	1.85465	0.19297	0.561307	1.3619	0.0184288	0.500503	4.69203	21.7569	46.8877	20.4786	0.4675	0.616002	0.461772	0.802672	2.7271	3.78304	0.78025	0.111798	1.55154
PA031	N	control	M	Tr	234	214.76	376.62	229.684	1925.07	932.096	209.063	868.724	131.903	196.822	0.237323	0.722604	0.294186	0.075421	0.0977503	0.246188	1.69581	3.97979	1.53584	0.181024	0.476325	0.24464	0.371821	1.89102	11.8119	19.7704	3.42823	0.258285	0.81106	2.65784	0.07027	0.657241	4.89273	22.3268	46.3931	28.7197	1.64887	0.529359	0.480403	0.536252	2.52868	4.96678	1.26798	0.0991627	1.27649
PA032	N	control	M	Val	240	366.38	485.981	299.593	2298.73	1187.77	135.228	1065.32	140.933	134.638	0.271429	1.19677	0.785733	0.11447	0.142442	0.343511	3.82684	11.2345	5.81791	0.456014	1.55604	0.625864	0.403851	3.77928	34.9386	71.1952	17.3696	0.683758	2.32453	7.35829	0.434895	0.974985	8.61611	44.3588	144.587	92.2357	14.3122	0.946039	0.857484	1.44231	4.70144	11.3891	2.87791	0.124045	2.265
PA036	N	control	M	Tr	464	380.603	493.681	313	2434.15	1172.04	116.743	1136.4	130.319	125.704	1.22118	3.65255	2.74976	0.222764	0.274525	1.562	9.51999	23.5285	13.8476	0.524594	1.73974	1.18117	1.63366	7.19187	47.7836	101.226	31.4544	0.72955	2.42424	8.85173	0.556468	2.01007	14.2675	66.8692	164.203	150.543	12.3094	1.15166	1.98544	2.40706	5.89838	9.71427	2.60658	0.231086	4.20562
PA039	N	control	M	Tr	467	301.615	469.923	340.758	2124.68	1165.02	279.605	1087.47	163.059	190.209	0.355205	1.17248	0.58074	0.0804115	0.107383	0.50547	2.99745	7.25956	2.89976	0.233894	0.685565	0.311323	0.880883	3.70896	22.1279	38.737	6.93026	0.455531	1.28505	4.14603	0.0290628	1.8021	10.2019	40.4873	91.1324	61.5757	2.5825	0.870277	1.02563	1.29379	3.86335	7.33666	1.46164	0.350894	4.49712
PA042	N	control	M	Tr	470	405.791	536.774	386.115	2263.75	1233.1	269.965	1162.07	142.708	209.095	1.73877	5.74662	3.61499	0.407757	0.431479	1.15486	9.03321	24.246	13.4717	0.675396	2.27319	1.1879	0.938868	5.34597	40.277	84.7913	21.8748	0.640406	2.21488	7.49683	0.549338	1.50024	9.44836	45.2433	120.663	93.6859	8.43267	0.915832	0.946726	1.27133	4.22772	9.05646	2.56685	0.404583	4.15145
PA045	N	control	M	Val	472	216.249	313.904	182.89	1979.93	888.194	95.4471	833.321	48.5691	124.243	0.0609375	0.275043	0.312829	0.0420877	0.129981	0.0537438	0.430435	1.62165	1.56199	0.0745406	0.326969	0.369615	0.0693294	0.598523	5.42897	12.3205	4.63345	0.156719	0.660921	2.53504	0.188149	0.147835	2.20477	15.864	43.8164	31.1175	1.81224	0.553441	0.452245	0.353941	2.02625	3.89633	0.999652	0.0134557	0.36325
PA049	N	control	M	Tr	474	146.667	361.101	132.446	1781.46	855.735	110.562	825.862	54.3097	182.219	0.0141172	0.0151956	0.0167841	0.0115402	0.0333767	0.0139098	0.0567762	0.100372	0.113678	0.0136341	0.0387564	0.0977197	0.01877	0.11778	0.766494	1.03863	0.205971	0.0329985	0.0797165	0.156433	0.0198066	0.0855722	1.00166	5.13945	7.93884	3.88806	0.0176026	0.130279	0.13243	0.172565	0.583564	0.643547	0.0582323	0.0134557	0.214658
PA051	N	control	M	Tr	476	233.105	390.981	222.66	1847.88	799.096	72.6947	744.007	141.548	132.182	3.30166	9.31937	4.12469	0.50359	0.470086	2.34669	13.2273	32.5758	20.5194	0.823505	2.9841	1.98984	0.992635	6.48348	52.2446	129.442	51.181	0.874512	3.12805	12.464	1.9766	1.48358	11.3619	56.1794	157.522	162.731	38.8358	0.796511	2.33938	3.11124	6.10507	11.8705	4.4658	0.228248	4.34032
PA054	N	control	M	Tr	479	320.174	305.059	284.963	1955.56	870.781	144.299	846.686	126.01	125.955	0.0317909	0.0698377	0.0345627	0.0115402	0.042655	0.0416695	0.296629	0.722741	0.206602	0.03863	0.0889234	0.0690036	0.113704	0.665443	4.58815	5.49559	0.36447	0.0809457	0.289805	0.479144	0.00708578	0.249361	2.93802	14.2798	20.5872	14.7297	0.000350916	0.3426	0.416098	0.222879	1.20048	1.82566	0.0437844	0.0456207	0.614442
PA056	N	control	M	Val	482	330.367	374.928	310.829	2068.41	1087.83	292.364	1049.36	138.519	199.683	0.1628	0.502193	0.151157	0.0512504	0.054737	0.220657	1.8676	4.18045	1.43461	0.143424	0.387526	0.167903	0.406008	2.38739	13.809	19.8989	3.60813	0.214695	1.14986	2.40304	0.00437451	0.642884	5.85364	27.2093	41.7898	44.8039	1.42833	0.566519	0.994753	0.582929	2.72382	4.31679	0.517651	0.130165	1.45556
PA061	N	control	M	Tr	487	294.232	375.561	318.927	1718.16	806.998	234.709	784.803	136.28	167.509	0.945925	3.58173	3.05104	0.27913	0.408937	0.82449	6.19668	19.1145	15.8797	0.570916	2.07466	1.46807	1.08191	5.93157	36.7829	85.4553	30.1907	0.734071	2.20832	7.96596	0.961334	2.53322	13.631	54.269	132.675	100.591	11.7249	1.21462	1.19497	1.49337	4.39337	7.98916	2.96775	0.455785	5.75192
PA065	N	control	M	Tr	489	346.293	475.378	249.659	2114.6	1115.06	202.588	1058.79	165.786	278.369	0.0604745	0.164843	0.077202	0.0269417	0.0324832	0.123886	0.845276	1.82771	0.291415	0.0579311	0.119877	0.0546856	0.283216	1.40269	7.9785	9.61861	1.24721	0.133586	0.371507	0.663879	0.000128222	0.558087	5.15432	23.4383	43.2108	19.8671	0.414069	0.708833	0.457955	0.409181	1.58292	2.50589	0.242795	0.121888	1.37687
PA069	N	control	M	Tr	493	218.995	345.783	294.651	1581.74	949.606	210.86	946.792	60.2279	142.668	0.0387331	0.0756765	0.0351185	0.0115402	0.0303298	0.0622853	0.40397	0.915558	0.197796	0.0601861	0.128497	0.0769329	0.162675	1.10584	7.20353	9.92114	1.14292	0.198297	0.518708	1.11297	0.000128222	0.545618	5.31552	27.7487	59.3643	27.3895	0.33249	0.858046	0.540397	0.759392	2.74212	4.59562	0.439596	0.10218	1.9627
PA070	N	control	M	Val	494	227.939	315.133	289.82	1739.98	914.253	278.75	912.357	114.621	211.624	0.0443825	0.20437	0.115463	0.0380444	0.0473149	0.101008	0.743602	2.47426	0.730364	0.0954252	0.243069	0.10278	0.20532	1.27489	9.14583	16.2176	2.26479	0.191348	0.640208	1.79821	0.000128222	0.583537	5.05873	23.8296	54.1807	31.8326	0.995448	0.655698	0.679508	0.75677	2.65874	4.86117	0.839289	0.140433	2.03533
PA076	N	control	M	Tr	499	309.156	515.15	328.387	2353.52	1121.2	158.841	1103.05	191.259	201.569	0.290708	0.759436	0.22961	0.0466056	0.0548511	0.487067	3.23448	8.18095	4.22994	0.159633	0.435495	0.253363	0.500452	3.73492	27.4177	51.1458	14.9389	0.230639	1.48826	3.69	0.0371163	0.961411	9.4744	49.4103	100.938	149.235	6.2721	1.07209	3.72972	0.975885	3.35646	6.19376	0.860793	0.141436	3.26773
PA079	N	control	M	Tr	502	381.781	549.521	372.646	2359.77	1321.38	258.717	1341.59	166.947	206.14	0.844221	2.08118	0.284433	0.188198	0.143442	1.1888	6.81407	14.4848	6.26332	0.634575	1.61491	0.533889	1.02551	7.387	46.2045	73.8288	13.7249	0.633061	4.11199	8.80735	0.252758	2.3088	15.221	63.4804	103.433	137.142	7.81162	1.29138	3.89116	2.00598	6.76018	11.6913	2.10432	0.412426	5.66816
PA081	N	control	M	Tr	504	327.019	519.51	430.988	2244.38	1185.09	428.394	1141.24	169.24	271.156	0.342552	0.690991	0.0894923	0.0963944	0.0642787	0.858189	3.51731	4.84561	0.835774	0.380712	0.58102	0.13141	2.03121	6.10804	23.3511	20.7661	1.93261	0.673115	1.92751	2.59771	0.000128222	4.15087	17.4187	50.3412	48.6835	28.7255	0.460292	1.44214	2.36167	1.98532	4.93143	6.24789	0.377264	0.869748	7.02551
PA083	N	control	M	Val	505	339.474	642.283	452.14	2503.4	1257.35	475.294	1190.89	133.791	290.695	1.06709	3.59919	1.19075	0.291981	0.285779	1.11518	8.53794	23.8442	11.8387	0.616318	1.97532	1.10863	1.02937	6.60567	44.7775	85.5282	25.0849	0.458522	3.38069	10.0624	0.533646	1.8954	11.1185	46.7485	94.1924	169.2	10.9987	1.20884	3.49344	1.27547	4.85731	9.87147	2.0603	0.382027	4.63424
PA085	N	control	M	Tr	507	250.398	507.878	82.4484	3123.68	926.743	446.726	1086.11	58.7334	11.6362	0.759459	2.97584	2.67098	0.333014	0.391727	0.373097	3.80534	13.1094	8.65903	0.389276	1.73714	1.11532	0.33448	5.42609	27.1406	46.5086	14.0662	0.429703	4.4206	7.67693	0.284907	0.504266	5.95725	40.5927	129.275	149.086	5.06842	1.11196	2.33589	0.697937	5.06634	12.087	5.94697	0.0957716	1.23311
PA088	N	control	M	Tr	510	389.523	459.569	339.226	2126.19	1192.59	251.867	1226.7	121.482	153.366	0.201361	0.762014	0.402207	0.0710157	0.0435577	0.316678	2.32113	6.26276	2.44428	0.16429	0.386633	0.151626	0.587154	3.12446	18.886	35.3235	8.37842	0.331209	0.772073	2.65313	0.0913192	1.33661	8.2699	39.4791	106.397	56.3218	4.93204	1.95244	1.56712	1.23824	3.20412	6.94457	1.99432	0.336306	3.5627
PA090	N	control	M	Tr	512	177.073	276.48	115.614	2064.33	774.199	52.3018	1061.73	3.5695	5.77976	1.26612	3.92916	4.38461	0.179674	0.2652	0.921784	8.87721	24.8795	15.7003	0.304396	1.11779	1.13051	1.8107	15.7069	49.9164	82.7139	41.1171	0.620715	4.00658	5.36583	0.702186	1.8774	16.9479	89.0239	280.62	282.238	17.1498	2.19996	4.31001	1.53463	6.53395	13.5475	5.01477	0.331436	5.92157
PA093	N	control	M	Val	515	252.555	408.786	212.184	2258.67	945.253	69.0911	883.513	56.8132	88.4828	0.0141172	0.0605359	0.0100137	0.0115402	0.0135101	0.0530925	0.262753	0.387598	0.204903	0.0493973	0.0778636	0.0406006	0.121355	0.560142	3.73357	5.40773	0.937983	0.120996	0.22735	0.493698	0.0150765	0.278706	4.12312	24.6844	49.1002	20.9667	0.0298576	1.15767	1.79253	0.753424	1.95876	2.48867	0.19483	0.0134557	1.03797
PA094	N	control	M	Tr	516	443.631	543.789	378.494	2533.17	1298.09	166.126	1266.9	142.06	147.277	0.121807	0.288557	0.158915	0.0402177	0.0340879	0.219316	1.18978	2.65916	1.23707	0.120628	0.321146	0.169331	0.336786	2.27825	13.3596	22.6948	6.2515	0.395138	1.00942	3.11549	0.000128222	0.805739	8.47159	46.08	113.074	53.0102	2.09181	2.08394	2.23374	1.31784	4.56193	7.35262	1.32078	0.168402	2.49126
PA097	N	control	M	Tr	518	470.962	756.828	457.739	3062.87	1633.45	300.043	1670.6	217.805	233.447	0.138153	0.37917	0.243851	0.0514548	0.0548032	0.292813	1.75169	4.17681	1.81299	0.182024	0.419239	0.199328	0.478744	3.04453	20.247	31.7015	6.38696	0.42732	1.08787	3.07714	0.00119526	1.10961	10.2397	48.625	96.9973	55.5773	3.22614	1.65667	2.14355	1.33148	4.14021	6.91676	1.28346	0.165776	2.64455
PA098	N	control	M	Tr	519	282.947	422.441	204.906	2185.46	1082.14	107.709	1122.82	63.9512	93.9315	0.0141172	0.0540351	0.0100137	0.0115402	0.0135101	0.0139098	0.207749	0.464702	0.151998	0.0385987	0.071048	0.0555603	0.100324	0.529436	3.97237	5.33945	0.535403	0.0998424	0.279774	0.596147	0.000128222	0.243161	3.14615	18.2668	30.9063	17.0148	0.000350916	0.617727	0.924277	0.490682	1.65157	2.32343	0.206917	0.0367948	0.581643
PA099	N	control	M	Val	520	344.961	534.109	380.535	2384.31	1275.79	355.355	1215.15	140.55	224.869	0.0141172	0.0151956	0.0100137	0.0115402	0.0135101	0.0139098	0.0838106	0.163428	0.0738955	0.0136341	0.0384292	0.0371981	0.0966807	0.214799	1.28043	1.9694	0.0478052	0.0542692	0.0861778	0.150156	0.0090841	0.495961	2.43546	8.92757	12.5372	3.63251	0.000350916	0.312732	0.375702	0.378349	0.814555	1.03485	0.0369906	0.342633	2.251
PA100	N	control	M	Tr	521	301.22	613.816	342.486	2880.55	1355.16	82.1031	1426.07	176.77	140.339	0.0594307	0.0863123	0.0715521	0.0115402	0.0135101	0.113311	0.507599	1.06339	0.389531	0.0136341	0.098529	0.0502676	0.28889	1.23326	7.35946	9.93757	1.47908	0.155556	0.306225	0.728101	0.0117022	0.516854	7.98459	32.7197	54.5844	28.004	0.214672	1.26537	2.58122	0.855512	2.45246	2.58798	0.328284	0.0743709	1.3133
PA101	N	control	M	Tr	522	843.055	458.017	580.206	2216.55	1404.39	278.781	1212.74	168.069	144.913	0.633854	2.18588	0.576217	0.117002	0.0686681	0.775199	8.10547	15.2916	4.15445	0.504094	0.933725	0.197621	0.608598	5.8131	57.8825	75.3566	10.4464	0.662406	2.17282	4.6128	0.000128222	1.37621	11.5198	68.7088	200.998	88.8576	4.09673	1.95254	0.740104	0.8285	3.7163	9.97908	1.55977	0.230477	2.39417
PA102	N	control	M	Tr	523	296.498	558.187	255.387	2537.44	1159.96	68.0108	1061.2	126.49	107.326	0.287618	0.726668	0.212565	0.0734182	0.0661171	0.391813	2.4432	5.2985	2.97268	0.19382	0.537585	0.328647	0.403308	2.70385	19.7181	33.3283	11.0478	0.310304	1.48017	4.57304	0.213947	0.568923	7.58248	38.1094	75.423	88.6955	7.51482	0.969248	2.69839	1.21786	4.31107	7.29196	1.7187	0.0504306	0.956798
PA104	N	control	M	Val	525	385.062	338.491	304.903	2069.68	869.158	58.939	843.136	124.728	103.681	0.355557	0.556502	0.122876	0.0822133	0.0557066	0.783666	3.72182	5.94919	2.66266	0.372755	0.702673	0.30994	1.12789	6.31551	37.4189	44.0341	10.146	0.824523	2.94348	4.9457	0.00649908	2.17769	17.89	85.5511	125.338	91.7111	3.37969	1.68245	4.2758	2.26034	7.32818	9.42064	0.986251	0.393825	6.09684
PA108	N	control	M	Tr	529	436.598	524.978	374.485	2499.61	1247.93	186.251	1189.62	121.048	131.95	0.0635514	0.132828	0.025349	0.0115402	0.0135101	0.105514	0.597628	1.67233	0.746382	0.0639546	0.152472	0.0681026	0.158974	1.27993	10.807	18.5895	4.15297	0.131011	0.689945	1.39003	0.0165296	0.324939	4.36738	27.7785	50.6434	66.9268	3.06683	0.748335	1.86152	0.608997	2.43893	4.98313	0.430192	0.0574319	0.874057
PA111	N	control	M	Tr	532	274.237	497.276	249.859	3452.05	1246.58	305.095	1549.97	92.8273	49.6769	1.08033	2.60923	1.92469	0.24286	0.271896	0.734691	4.56089	9.5987	5.2294	0.345585	0.986369	0.620971	1.42857	8.44902	24.5378	25.9233	8.40716	0.63417	2.96534	3.18715	0.205655	1.85001	10.9151	41.2111	95.2271	70.1382	3.18072	0.845093	0.717315	1.00095	3.72792	6.25586	2.13955	0.303224	2.92472
PA112	N	control	M	Tr	533	328.808	689.872	457.304	2530.75	1244	317.598	1218.72	144.134	197.361	1.21149	3.01929	1.63577	0.24909	0.238996	1.44102	6.76036	11.2095	3.76313	0.512698	1.03617	0.468213	2.11743	6.02058	22.9047	26.483	4.96041	0.56862	1.34221	2.92139	0.1026	2.89473	12.3052	35.9935	47.226	23.8089	1.86107	0.532407	0.574718	1.08789	3.15124	4.05076	0.822391	0.527071	4.22123
PA113	N	control	M	Val	534	170.382	317.844	133.05	1920.75	837.29	85.4731	849.374	85.9022	163.883	0.0379806	0.101564	0.0982328	0.0297965	0.0813527	0.0774452	0.564511	1.23434	0.548942	0.0839573	0.204948	0.206071	0.159745	1.32718	7.74607	11.553	2.02311	0.273691	0.70114	1.51386	0.0548623	0.322899	5.35052	30.6374	60.6578	23.9234	1.07297	0.881861	0.518966	0.974046	3.50111	4.60158	0.801623	0.0385711	0.863564
PA115	N	control	M	Tr	536	202.077	574.613	334.813	2454.39	1334.43	278.728	1285.26	136.329	172.2	1.07598	3.41182	2.40831	0.441981	0.546049	0.968511	5.30605	11.927	6.84974	0.755217	2.17022	1.18436	1.15413	4.81796	23.5559	39.7489	9.40985	0.72799	2.10877	6.42083	0.647811	1.69089	8.77765	30.3954	55.6272	35.5442	4.04564	0.507371	0.566443	1.09629	3.99776	7.06779	2.14236	0.186128	2.1599
PA117	N	control	M	Tr	538	284.274	401.1	312.1	1958.62	1029.95	254.523	1034.03	99.218	151.391	0.0871477	0.271806	0.127245	0.0490178	0.0765565	0.173863	1.07056	2.49804	0.960246	0.137156	0.380243	0.204679	0.323325	1.97707	12.2693	19.7362	3.19415	0.352929	0.985328	2.59182	0.0194591	0.981387	6.98459	32.1548	73.612	36.4262	1.39641	0.725298	0.637329	0.85995	3.34591	6.25889	1.31097	0.221742	2.78619
PA118	N	control	M	Tr	539	392.139	724.115	525.377	2470.4	1461.43	470.544	1270.04	187.379	220.296	0.162385	0.570925	0.443929	0.0818512	0.0928663	0.282809	2.38464	6.30226	2.96488	0.277997	0.774355	0.358506	0.521294	4.0362	22.6301	44.4929	8.97441	0.652678	1.88067	4.64368	0.145531	1.44664	10.5865	50.3149	142.367	66.3324	2.91136	1.13866	1.03768	2.02512	5.51386	9.78942	2.40944	0.332614	4.62771
PA120	N	control	M	Val	541	173.444	585.825	295.008	2283.42	1189.42	179.26	1117.42	96.8353	191.054	1.08428	2.54231	1.19653	0.18232	0.171208	1.83147	6.20061	11.8862	3.84399	0.384226	0.895084	0.505101	2.67862	7.3277	28.2855	41.6855	11.8782	0.707076	1.66624	4.7837	0.282503	3.13389	14.9696	52.3234	110.147	78.008	5.56683	0.844736	1.82064	2.53436	5.5973	8.96714	2.35706	0.699896	7.83534
PA121	N	control	M	Tr	542	270.436	426.628	291.687	2451.89	847.82	177.637	1122.56	38.7159	26.4369	1.00408	3.38509	3.03356	0.278157	0.301463	0.836236	6.4199	18.1155	10.4191	0.423819	1.6571	0.913444	1.69494	11.9182	40.5601	57.5401	16.895	0.909716	4.68533	5.41515	0.259592	3.24962	18.0669	73.7085	185.466	154.004	3.40236	1.09864	1.32552	1.76307	5.62499	9.24336	3.19354	0.552828	7.43745
PA123	N	control	M	Tr	544	296.791	700.123	319.449	2518.75	1350.21	685.881	1248.54	179.529	492.805	0.251526	0.802352	0.624563	0.131024	0.149267	0.34546	2.39314	6.85263	4.01517	0.306096	0.919952	0.457201	0.456529	3.28155	23.304	48.9581	11.5031	0.547156	1.62549	4.24028	0.259596	1.54855	9.42957	45.1705	125.237	76.0665	7.0273	0.864895	1.29969	1.8912	4.41266	8.3672	2.44671	0.689191	6.42766
PA124	N	control	M	Tr	545	613.972	717.397	520.863	2412.05	1554.2	323.923	1421.35	235.341	209.37	10.542	42.7674	37.6576	2.60047	3.51138	3.07995	37.7397	180.293	158.134	2.92178	10.4608	9.14645	1.41487	11.555	153.906	314.275	220.415	2.3237	4.595	20.9829	3.46918	4.17725	23.2462	114.849	261.993	225.336	71.4373	1.70712	4.33246	6.01018	8.31921	14.4291	4.67929	1.2731	14.629
PA125	N	control	M	Val	546	492.027	780.044	415.523	3115.37	1602.04	408.034	1429.15	227.717	155.397	26.4536	102.459	82.8214	10.2373	14.4674	7.10609	66.859	286.508	264.943	6.86587	28.884	29.8847	2.4166	15.9864	187.945	459.762	330.795	3.88598	9.97504	51.5114	14.6437	8.53179	26.8314	121.932	369.635	316.841	136.563	2.70935	6.40315	8.34724	15.0015	31.6693	17.2598	7.2085	38.0563
PA126	N	control	M	Tr	547	187.463	534.95	245.381	2049.6	1110.13	206.213	983.151	155.584	167.372	0.0418447	0.0996534	0.0752369	0.0572515	0.0705819	0.0718173	0.400128	0.890031	0.447022	0.0971996	0.214776	0.152121	0.146952	0.98601	5.91887	9.44359	1.81594	0.174818	0.478015	0.98344	0.035193	0.523912	4.58724	22.8262	51.8411	22.8004	1.14088	0.661655	0.478109	0.684493	2.36644	3.86965	0.553793	0.115379	1.83868
DV157	N	control	M	Tr	2	258.562	539.29	200.827	3141.39	1216.91	929.038	1289.99	5.27724	12.9534	0.0141172	0.0490578	0.036481	0.0115402	0.0135101	0.0139098	0.100683	0.271304	0.19273	0.0136341	0.0765962	0.0154046	0.0565179	0.317255	1.56155	2.77984	0.77987	0.0703231	0.228812	0.268521	0.00895479	0.245631	1.42353	10.9583	32.2248	25.1315	0.000350916	0.566085	0.751095	0.319949	0.850727	1.77775	0.21103	0.152092	1.58058
DV167	N	control	M	Tr	82	207.79	365.098	156.593	2012.78	933.752	201.224	1170.27	47.5166	9.68648	0.0615256	0.196141	0.109083	0.0546946	0.0581607	0.0746111	0.531348	1.42647	0.401544	0.0759203	0.173187	0.0820741	0.150301	1.98056	7.49003	9.9848	1.34344	0.187179	0.828156	0.721909	0.000128222	0.360964	4.16234	26.5734	73.3685	50.0189	0.464975	1.21326	1.50688	0.636511	2.09174	4.09026	0.762309	0.0614989	1.21833
DV169	N	control	M	Val	98	187.03	651.561	121.4	3043.9	1158.47	150.124	1701.04	50.2317	10.6464	0.0685985	0.0702671	0.103974	0.0115402	0.0135101	0.123419	0.479851	0.549468	0.171732	0.0136341	0.0330739	0.033686	0.725297	1.67514	3.22047	3.1521	0.89592	0.0850018	0.353721	0.30929	0.00203448	0.340973	3.47782	20.672	50.4075	38.1416	0.000350916	1.07042	2.29363	0.650485	1.30245	1.45004	0.201863	0.0359005	1.31207
DV170	N	control	M	Tr	106	151.872	356.038	159.917	2613.04	778.677	101.037	1226.16	26.4056	3.53242	0.0731097	0.171514	0.115769	0.0442517	0.0412877	0.0921485	0.547042	1.14143	0.258105	0.0784691	0.16612	0.0675223	0.423655	2.92921	6.92219	6.52254	0.161476	0.195239	0.755736	0.593151	0.00402161	0.805809	7.65593	27.953	42.2868	21.3603	0.000350916	0.936269	1.36157	0.932131	2.5105	2.77307	0.278137	0.0886131	1.86939
DV172	N	control	M	Tr	122	581.014	590.129	246.554	3438.52	1318.64	223.965	1993.73	132.602	45.3044	0.15588	0.495583	0.340764	0.0617824	0.0335971	0.142136	1.16617	3.3674	1.3311	0.070279	0.204929	0.0896797	0.222282	2.78622	10.527	16.7467	3.52223	0.179196	0.781434	0.689479	0.00930785	0.404118	5.66986	36.3943	83.5904	50.2973	0.125063	1.52302	1.34761	0.30662	1.37472	2.47542	0.370568	0.0359257	0.997011
DV174	N	control	M	Tr	138	341.883	333.089	166.245	2508.41	712.114	155.156	1019.03	54.7339	33.2871	0.112349	0.424589	0.3755	0.0583763	0.0592642	0.119658	1.12714	3.78579	1.47628	0.0714263	0.261877	0.115001	0.231574	2.31829	8.54673	16.2788	3.86808	0.147364	0.68575	0.936141	0.0264965	0.407945	3.86095	23.2151	62.1524	44.9516	0.425001	0.97534	0.93977	0.333496	1.24499	2.70676	0.818311	0.0756784	0.85996
DV178	N	control	M	Val	170	562.316	790.819	568.987	4034.6	1546.32	565.965	2006.6	97.3974	41.6043	1.08978	4.35787	3.85451	0.250855	0.309073	0.588136	5.73316	18.5445	12.4884	0.317312	1.41016	1.0011	1.04493	8.52537	27.7375	61.0304	20.5768	0.489307	2.70696	4.50457	0.503268	1.89348	11.9709	48.4656	137.39	123.676	6.81902	1.75222	1.91893	0.725396	2.81442	7.08899	3.4619	0.222816	3.06096
DV179	N	control	M	Tr	178	129.352	290.379	138.655	2234.75	851.728	223.019	1222.05	0.193149	7.22993	0.0141172	0.0151956	0.0100137	0.0115402	0.0135101	0.0139098	0.102696	0.271913	0.0850126	0.0136341	0.0145243	0.0154046	0.0892366	0.405255	1.36638	1.78252	0.211386	0.0142143	0.157015	0.0877511	0.000128222	0.257127	1.93002	10.1059	23.7135	14.6694	0.000350916	0.421436	0.46735	0.265434	0.623729	1.12229	0.158589	0.0839692	1.03194
DV184	N	control	M	Tr	212	151.297	463.973	245.723	2036.02	1078.4	131.765	1015.43	122.403	176.985	0.23183	0.401382	0.23962	0.0357822	0.0581258	0.339046	1.31977	2.20554	0.956973	0.0764036	0.177909	0.204239	0.507529	1.69874	7.03711	11.7996	3.60093	0.167177	0.418974	1.31748	0.0892122	0.578089	4.49687	19.9824	47.2312	27.3026	2.71465	0.621909	0.48594	0.562444	1.874	3.2432	0.881323	0.0694733	1.16173
DV187	N	control	M	Tr	230	325.714	443.95	185.935	2108.62	867.17	63.9395	810.345	159.83	196.799	0.0669857	0.163714	0.105161	0.0681414	0.0819121	0.0978254	0.699524	1.55514	0.587962	0.137531	0.311415	0.166967	0.179799	1.4073	8.09359	11.6055	1.80001	0.248257	0.672965	1.44292	0.000128222	0.36382	5.07606	27.514	51.727	19.5268	0.468994	0.673466	0.359554	0.657987	2.5894	3.62017	0.582451	0.034045	0.840822
DV188	N	control	M	Val	236	419.142	930.16	452.617	3295.35	2031.37	412.658	1837.69	224.237	409.738	0.070567	0.246111	0.139527	0.0440208	0.0647247	0.0943425	0.808613	2.40156	1.0189	0.107327	0.2981	0.183412	0.164554	1.12424	8.88959	15.9728	3.45195	0.165106	0.637124	1.96529	0.048374	0.346538	3.45369	18.0863	43.3182	30.3861	1.90342	0.480371	0.500472	0.336147	1.7666	3.84812	0.826971	0.0371694	0.779515
DV189	N	control	M	Tr	242	314.743	661.884	261.207	2754.98	1492.79	142.906	1426.25	199.447	281.301	0.0228998	0.0705818	0.0670014	0.0588267	0.0920795	0.0301453	0.22183	0.622845	0.326629	0.0620121	0.180279	0.157616	0.0556508	0.326603	2.6899	4.47479	0.944667	0.0739145	0.244193	0.575926	0.0612638	0.124664	1.54531	10.4477	22.9045	13.9892	0.474106	0.311431	0.307344	0.227792	1.2319	2.06618	0.314901	0.0134557	0.327421
DV193	N	control	M	Tr	263	566.268	701.42	520.615	2843.78	1491.53	321.904	1416.11	251.722	225.895	0.202124	0.713063	0.339255	0.102881	0.0959319	0.284127	2.37186	6.45909	3.99147	0.201913	0.626178	0.392369	0.360763	2.4962	18.358	33.833	10.8935	0.241433	1.31303	3.23675	0.277806	0.729002	6.37421	32.1326	59.6445	75.6586	5.37728	0.46794	1.18428	0.632219	2.83928	4.94994	1.09798	0.125769	1.69851
DV194	N	control	M	Tr	268	460.953	906.991	455.702	3282.88	1943.56	747.744	1608.35	296.819	559.825	0.109281	0.220885	0.118204	0.0306906	0.0606882	0.203225	1.02296	2.01787	1.16898	0.14077	0.283465	0.190273	0.373238	2.06304	12.0779	17.3286	5.00143	0.340965	1.1078	2.38137	0.0882515	1.21446	8.82133	36.6904	57.6371	49.6332	3.34381	0.549164	1.34831	1.54624	4.05175	4.82387	0.662093	0.332254	3.98888
DV195	N	control	M	Val	273	275.869	418.686	354.522	2122.78	1044.52	243.421	1028.63	123.482	192.524	0.0419365	0.117651	0.0578561	0.02727	0.0573863	0.0826067	0.534729	1.43881	0.644344	0.0908458	0.211586	0.106282	0.176786	1.11601	8.48055	13.1937	2.15188	0.19662	0.716427	1.57438	0.0163034	0.490085	4.86069	24.1476	43.1699	35.797	1.34361	0.456095	0.776469	0.636198	2.66076	4.49778	0.719456	0.0989348	1.43219
DV198	N	control	M	Tr	285	207.025	549.597	252.543	2284.01	1010.88	102.864	895.652	110.345	219.457	0.431355	1.73197	0.941182	0.167413	0.150474	0.553623	4.59616	10.0555	3.10314	0.307291	0.860193	0.337874	0.869431	3.96354	20.7259	31.2049	5.34838	0.404513	1.30023	3.76799	0.0318565	0.901998	7.44019	32.8901	57.6584	40.7106	1.82803	0.55626	0.694787	0.883406	3.41547	5.29439	1.0895	0.0978396	1.43498
DV199	N	control	M	Tr	289	209.295	421.729	240.99	2086.33	875.087	67.5923	815.625	79.3996	134.987	0.0406958	0.0926751	0.0478546	0.02478	0.0441784	0.111956	0.532288	0.963918	0.292722	0.0658533	0.14246	0.105318	0.278834	1.36015	6.63243	7.55487	1.08355	0.204023	0.453288	0.797343	0.00442034	0.724564	6.48929	26.1582	40.1	18.7624	0.36409	0.624738	0.482312	0.750989	2.1932	2.5764	0.250833	0.109695	1.90626
DV200	N	control	M	Tr	293	265.786	422.767	291.404	1824.5	977.114	248.034	951.003	80.102	197.491	0.132217	0.375289	0.212625	0.0263776	0.0431715	0.309424	1.76785	3.5306	0.947597	0.0804851	0.149584	0.114897	0.726162	2.8994	13.5267	17.6911	3.51258	0.220885	0.439285	0.936955	0.0305034	1.22372	9.44048	40.6556	73.3829	33.8987	2.58882	0.835197	0.84117	0.955983	2.4496	3.27276	0.538392	0.286995	3.85895
DV202	N	control	M	Val	301	531.546	796.613	432.077	2836.49	1553.92	345.961	1444.04	249.514	205.231	0.524998	2.01679	1.83166	0.0775304	0.0948282	0.700193	4.92946	16.2862	10.6277	0.195691	0.565999	0.353049	0.83035	4.83314	34.3502	81.6223	23.4725	0.350982	0.941607	3.19127	0.101631	1.9096	12.5624	54.6438	142.646	115.147	9.9195	1.10037	1.57249	1.41152	3.02663	5.17794	1.3387	0.36567	5.25816
DV203	N	control	M	Tr	305	254.681	490.725	247.519	2202.96	933.651	74.7279	817.086	98.1315	154.528	0.216773	0.710562	0.463488	0.0719872	0.0686576	0.342714	2.40995	5.2896	1.3893	0.153148	0.368191	0.160834	0.703398	2.83617	13.6058	19.9797	3.147	0.210046	0.597363	1.6789	0.000128222	0.815107	6.19594	26.0016	46.418	27.9951	1.1218	0.618832	0.530359	0.530205	2.00175	3.15374	0.498868	0.0849516	1.22794
DV204	N	control	M	Tr	309	1083.42	1060.82	683.164	4030.2	2118.65	568.654	1885.49	292.28	530.242	0.180018	0.661314	0.379531	0.0564681	0.102648	0.177979	1.76881	5.77843	5.37149	0.210796	0.715032	0.536877	0.212814	2.0295	21.6101	46.2572	21.509	0.398071	1.72586	4.78873	0.411115	0.501511	6.67885	44.2025	106.065	106.892	9.79683	0.849204	1.46426	1.08916	4.25441	7.63891	1.38035	0.0714474	1.47941
DV205	N	control	M	Tr	313	167.512	391.77	176.261	2002.43	886.89	47.445	935.611	75.057	73.2066	0.250911	0.682938	0.688772	0.041399	0.0986287	0.209962	1.25553	4.80826	8.59825	0.0813925	0.305134	0.464764	0.151321	1.0358	11.0224	36.3824	31.8362	0.106976	0.483653	2.24983	0.622778	0.298522	3.46868	19.6202	61.9516	91.1833	21.6826	0.649364	1.26099	0.327005	1.14533	3.05439	1.65296	0.02097	0.581007
DV206	N	control	M	Val	317	635.862	878.384	612.813	3041.79	1924.31	425.025	1738.49	238.622	355.199	0.247341	0.772096	0.290454	0.575461	0.286426	0.265808	2.21995	6.03909	2.42283	0.816013	1.60828	0.536148	0.356491	2.39632	15.9788	24.4592	4.37533	0.221192	1.39531	2.17661	0.115009	0.868865	6.1206	26.4358	47.7508	46.5907	1.33273	0.578819	0.854935	0.411579	1.83518	3.73046	0.442146	0.221737	2.59264
DV207	N	control	M	Tr	321	237.832	437.912	197.223	2128.25	996.225	220.448	992.334	77.2196	200.271	0.035661	0.0435655	0.0199085	0.0115402	0.0135101	0.0842676	0.338118	0.523383	0.160221	0.0537888	0.0805523	0.0532559	0.262928	1.43255	7.13156	6.83722	0.820769	0.172013	0.411536	0.446653	0.000128222	0.676344	9.55017	38.1672	44.4576	24.85	0.412119	0.79206	1.19017	1.3649	3.21371	2.90548	0.0585977	0.148791	2.79002
DV208	N	control	M	Tr	325	384.006	686.57	379.454	2589.69	1377.67	137.511	1222.42	226.991	308.05	0.256794	0.806696	0.289453	0.0518603	0.049724	0.553024	3.01619	6.99669	1.29424	0.107342	0.222494	0.0891094	1.37851	4.38707	17.9529	23.0718	4.08444	0.178385	0.723643	1.60598	0.000128222	1.30785	8.69648	32.9135	56.5669	60.1766	2.98919	0.623624	1.43983	0.933326	2.90954	4.74537	0.667043	0.237018	3.48337
DV210	N	control	M	Tr	333	698.667	913.6	485.226	3095.63	1957.16	465.913	1859.27	339.406	470.827	0.0967749	0.324364	0.120606	0.0451893	0.0576578	0.124122	1.03116	2.99117	1.9496	0.137682	0.320191	0.181508	0.172613	1.47922	14.6708	27.8569	10.219	0.235671	1.18338	2.74331	0.187699	0.514425	5.39931	31.5086	72.8264	75.9182	10.497	0.713138	1.33776	0.721095	3.09197	6.62034	1.31082	0.112189	1.56074
DV212	N	control	M	Val	341	341.684	537.913	323.059	2321.93	1227.11	180.673	1156.17	194.525	231.929	0.0831466	0.249672	0.10665	0.0533345	0.0523048	0.192081	1.14486	2.75111	0.770599	0.124164	0.309217	0.109307	0.483089	2.27658	12.2953	17.6778	3.49742	0.278601	0.83485	1.87507	0.000128222	1.15395	8.05446	34.547	70.6163	44.679	2.29284	0.943065	1.26221	1.42132	3.74534	6.14974	1.0039	0.268774	4.04802
DV215	N	control	M	Tr	353	503.488	399.088	391.99	1895.03	1008.97	184.357	885.993	105.074	144.052	0.17144	0.609095	0.506654	0.0540802	0.073468	0.2001	1.42422	3.95546	2.0432	0.130427	0.328656	0.207294	0.23759	1.64081	13.5245	23.1394	7.02203	0.183749	0.696521	1.99687	0.061819	0.449261	4.71212	25.8413	71.64	45.2084	3.7393	0.858427	0.760579	0.628435	2.57939	5.79081	1.15763	0.0582229	1.23876
DV216	N	control	M	Tr	357	159.42	337.582	256.66	1630.91	785.135	144.255	789.411	86.393	130.974	0.145908	0.409205	0.203985	0.104753	0.0731505	0.271904	1.71806	3.2807	1.12092	0.271261	0.578539	0.206336	0.649496	3.06291	14.7651	18.4261	2.29536	0.486847	1.27649	2.77589	0.000128222	1.43045	9.94658	36.3606	51.8929	25.2735	0.87204	0.719036	0.740011	1.48647	4.59417	5.83873	0.861915	0.243349	3.11373
DV217	N	control	M	Tr	361	143.456	408.841	252.63	1726.39	842.026	169.276	847.787	72.9664	155.285	0.0462447	0.0942289	0.0570594	0.0115402	0.0135101	0.124348	0.579998	1.27735	0.356703	0.0663763	0.118352	0.059555	0.50082	1.78268	7.63751	11.3322	1.02785	0.195432	0.326388	0.694471	0.000128222	1.40736	8.33453	27.2093	41.0946	17.3584	0.42326	0.724784	0.550284	0.836009	2.22017	2.73477	0.231201	0.296233	3.72012
ExP01	N	control	M	Val	6	471.364	760.643	351.304	3552.46	1457.85	703.452	1895.67	88.7855	19.3614	0.37938	1.74714	1.57779	0.222136	0.266313	0.229987	2.30072	8.94961	5.37565	0.20098	0.93529	0.562957	0.473109	4.50697	18.9935	31.916	8.6677	0.458831	2.69176	3.70456	0.0878489	1.96514	8.34501	39.6776	108.789	100.099	1.89921	1.40345	2.06329	0.839127	3.61058	7.70547	2.70508	1.17204	8.88746
ExP02	N	control	M	Val	14	454.503	563.235	330.242	3019.18	1151.79	243.344	1484.27	45.5689	42.5142	0.59585	2.08296	1.28111	0.133241	0.13587	0.330984	2.56418	6.65476	3.41181	0.157494	0.541509	0.345082	0.384966	2.86264	9.76875	20.0248	7.50673	0.231643	1.13221	1.89737	0.142726	0.750721	4.86352	23.2864	65.1288	50.7619	2.46066	0.959067	1.07441	0.517486	1.86202	4.29502	1.57135	0.159349	1.5325
ExP06	N	control	M	Val	46	260.031	526.812	227.008	2849.84	1070.32	403.557	1328.78	58.0215	39.2528	0.368133	1.60024	0.601153	0.111963	0.0638611	0.319172	3.61459	8.04136	0.670145	0.159022	0.39004	0.0969904	0.960491	7.47493	14.9188	16.1087	0.76545	0.268546	1.01094	0.806946	0.000128222	0.93761	7.65715	34.0148	64.7053	31.1855	0.000350916	1.13203	1.19698	0.827037	2.31575	3.5615	0.390205	0.271552	2.21789
ExP07	N	control	M	Val	54	127.791	465.798	136.511	2547.19	976.57	181.817	1217.12	58.5394	16.0845	8.86145	27.0367	25.6955	1.81054	2.65041	3.13899	19.2392	51.3542	32.6046	0.778915	4.11392	4.20037	2.17259	16.4	42.0047	78.2999	36.955	0.662886	4.47834	8.22003	1.63119	1.98322	12.5227	61.6073	189.396	198.193	9.29418	1.06552	3.09753	1.53285	5.65529	12.5328	5.91677	0.276465	4.26539
ExP08	N	control	M	Val	62	346.124	545.76	322.948	3146.59	1070.46	220.426	1518.17	39.295	6.44312	0.206901	0.91339	0.680857	0.24091	0.244273	0.163216	1.78511	5.15487	1.55256	0.180123	0.649811	0.353816	0.319238	3.1318	10.0573	13.4972	2.55261	0.241614	1.2232	1.26794	0.042434	0.449606	4.89509	28.0721	67.5695	44.749	0.000350916	1.11551	1.22426	0.631031	2.1042	3.71641	0.700813	0.0527323	0.920106
ExP09	N	control	M	Val	70	489.862	772.957	285.706	3917.42	1387.67	275.723	1569.63	98.0386	21.2945	0.066592	0.191475	0.129772	0.0546418	0.0687679	0.0738737	0.597211	1.49043	0.511698	0.0847413	0.264629	0.111688	0.184845	2.02123	7.05568	9.08133	1.28845	0.25688	1.21304	1.1265	0.00135138	0.291768	4.68702	30.4162	64.9289	38.357	0.000350916	0.939775	1.50986	1.03576	3.05437	4.73647	0.727783	0.0572023	0.7517
ExP11	N	control	M	Val	86	453.371	653.642	351.683	3084.19	1363.21	935.087	1391.22	37.8813	51.1813	2.71317	9.37868	3.71008	0.537215	0.272422	0.760389	6.38614	18.5827	11.1833	0.556699	1.81616	0.662672	1.41581	7.10784	25.9554	51.7947	18.8551	0.726761	3.5351	3.8632	0.207798	5.14086	13.7411	46.3064	149.563	128.718	6.45858	1.90715	2.39524	1.12629	3.39002	8.34942	2.79014	2.63732	14.5347
ExP12	N	control	M	Val	94	614.827	783.14	402.763	3667.27	1531.85	438.97	1937.61	126.233	10.24	2.11195	10.8722	12.5832	0.787903	1.08129	0.811968	12.6099	52.7329	41.5721	0.696335	4.54914	3.91423	0.7701	10.4868	52.8402	143.349	80.5751	0.765229	6.40893	10.8743	1.92609	1.51354	13.3106	76.4489	298.943	387.981	25.0416	1.03051	3.30361	1.5431	5.98547	15.0963	8.76572	0.303325	5.19877
ExP13	N	control	M	Val	102	252.461	698.375	231.944	2966.69	1235.9	209.29	1639.49	55.7956	24.8352	0.0631732	0.375803	0.383573	0.164595	0.154127	0.0743067	1.00947	3.96808	1.86829	0.136064	0.445509	0.286515	0.143648	2.22558	10.1851	21.2472	6.30576	0.206994	1.07048	1.46107	0.0646786	0.301305	4.34425	31.107	103.05	107.859	1.21481	1.0795	2.34757	0.620169	2.41484	5.24894	1.5936	0.0272412	1.09985
ExP16	N	control	M	Val	126	505.921	365.186	235.388	2747.15	958.833	131.987	1438.05	19.7212	13.5872	1.94554	7.7305	5.43031	0.304567	0.365553	0.542307	6.8578	19.6744	10.707	0.194901	0.996823	0.79494	0.494755	5.32442	21.0294	40.2139	15.414	0.230942	1.38556	2.39626	0.300153	0.618845	4.94768	29.3192	93.8266	80.8857	3.60535	1.40984	0.885522	0.0705255	0.913627	3.19955	1.65561	0.0853281	0.823769
ExP17	N	control	M	Val	134	429.934	661.387	410.607	3470.93	1136.24	597.041	1423.7	138.017	29.0599	3.11163	12.6259	14.5308	0.4306	0.416392	1.08423	13.6012	41.9538	18.7315	0.242948	1.12374	0.811266	1.5137	10.2234	28.4273	56.8981	23.7223	0.199611	1.45428	2.97838	0.325478	1.16972	5.90933	28.638	94.3512	118.365	7.07408	0.555269	1.35678	0.245387	1.41811	3.81206	2.18323	0.181948	1.81985
ExP18	N	control	M	Val	142	242.224	698.114	220.514	3451.89	1327.04	222.817	1858.96	128.974	47.2983	0.309556	0.973343	0.834936	0.233284	0.189578	0.196416	1.5507	4.40525	2.26362	0.191092	0.588196	0.31114	0.263671	2.85646	10.1425	20.0518	7.21007	0.168268	0.915984	1.32929	0.139471	0.374566	4.79588	30.0609	89.2084	85.4962	4.40746	0.961244	1.79449	0.511579	1.98462	4.39409	1.51973	0.0379127	0.918122
DV218P	T	breast	F	Val	3	152.417	150.38	120.195	1637.35	459.581	26.5568	503.799	3.79675	1.18487	0.0476319	0.107124	0.109363	0.0115402	0.0135101	0.0139098	0.211369	0.56635	0.429663	0.0136341	0.0708227	0.0499337	0.0769082	0.598947	2.97012	4.28742	1.21432	0.0142143	0.163592	0.170405	0.0110968	0.186995	1.7396	11.8198	30.32	23.8277	0.000350916	0.65179	0.63571	0.0988938	0.347524	0.628842	0.131996	0.0134557	0.525174
DV219P	T	breast	F	Tr	11	49.4312	97.417	50.997	1302.05	420.393	30.7315	592.762	0.0051457	3.80276	0.214538	0.789032	0.645866	0.867503	0.79453	0.138444	1.19936	3.62052	1.82169	0.495534	1.95743	1.07681	0.210387	1.60274	5.89082	9.16068	1.93252	0.212522	1.05448	1.46185	0.267714	0.505949	3.93034	22.07	55.0428	32.5638	0.000350916	1.05675	1.10585	0.515752	1.62935	3.57587	0.658789	0.0914397	1.21328
DV220P	T	breast	F	Tr	19	319.786	313.789	149.671	2203.28	829.839	135.039	1250.72	0.727686	21.0393	0.157401	0.507839	0.410489	0.143813	0.129134	0.155511	1.4686	4.41377	1.51167	0.145032	0.488048	0.261775	0.205642	2.99803	12.6577	22.2118	4.95432	0.295562	1.68282	1.72688	0.0366519	0.434601	5.91025	44.4222	128.548	90.1704	0.53065	1.97428	2.28798	0.838214	3.41017	7.08532	1.53803	0.0846469	1.34266
DV221P	T	breast	F	Tr	27	411.032	854.584	359.308	3764.46	1636.16	568.645	2089.88	61.5144	77.7114	1.23234	4.35848	2.76415	0.299721	0.226222	1.6694	12.9235	28.2932	5.9039	0.465119	1.32719	0.404863	3.7782	21.2839	47.4085	70.997	12.9147	1.16315	4.47766	4.75851	0.000128222	5.20763	29.1353	117.403	289.357	189.242	0.000350916	4.10785	6.05885	3.69581	8.78105	14.2032	2.83697	1.89588	19.3047
DV222P	T	breast	F	Val	35	110.289	123.984	66.0703	1402.2	424.759	14.5763	463.461	9.98485	4.40538	0.0372389	0.130989	0.117336	0.0965628	0.123605	0.0139098	0.205159	0.461948	0.283175	0.0701724	0.198072	0.157837	0.0766394	0.53425	1.67201	1.80563	0.346591	0.0865495	0.324232	0.243364	0.0393036	0.178646	1.85634	11.3047	22.0892	6.957	0.000350916	0.523922	0.397913	0.349889	0.965299	1.60065	0.100073	0.0134557	0.424327
DV223P	T	breast	F	Tr	43	457.374	611.201	461.41	3208.05	1216.9	289.371	1574.84	72.7448	17.7304	2.87629	11.0099	8.92141	0.898732	0.870298	1.39903	13.5248	40.5859	21.9119	0.836412	4.02335	2.17357	2.43602	16.8949	52.4391	92.9531	28.0688	1.21316	6.50279	8.20091	0.574085	3.68627	21.0874	81.6587	222.748	189.434	4.52658	1.87382	3.01056	1.9901	6.25584	13.3227	5.14102	0.685616	8.50317
DV224P	T	breast	F	Tr	51	463.186	632.756	303.409	3209.18	1258.84	346.778	1697.96	120.5	21.023	0.0988147	0.341626	0.306548	0.182354	0.174651	0.108612	0.939181	2.84309	0.937807	0.157198	0.451854	0.217273	0.289077	3.0738	10.3455	13.9469	2.09707	0.251414	1.11773	0.953711	0.0445438	0.650959	7.49466	39.7835	87.7565	56.1227	0.000350916	1.43791	2.21482	0.901245	2.57863	3.94611	0.644222	0.132105	2.35285
DV225P	T	breast	F	Tr	59	238.821	610.386	174.353	3151.43	1256.32	166.272	1742.81	31.9001	25.3248	0.107182	0.558686	0.58933	0.703825	0.693536	0.0688367	0.683788	2.09643	1.2621	0.404642	1.3609	0.814604	0.0879418	0.790754	3.42342	5.27414	1.29276	0.179142	0.92035	1.06614	0.148684	0.226773	2.79084	19.1885	43.517	24.8506	0.000350916	0.779166	1.2305	0.689476	1.87193	2.95244	0.417521	0.0446164	0.890374
DV226P	T	breast	F	Val	67	286.041	348.662	187.153	2245.23	864.859	96.3699	1151.62	31.9154	12.1288	0.224085	1.08233	0.891508	1.16753	0.977131	0.157607	1.88844	5.32756	2.30704	0.70564	2.45261	1.22694	0.262802	2.77384	9.05368	11.6454	2.38727	0.276222	1.39889	1.66519	0.275438	0.507325	5.53329	28.9032	65.9558	33.9714	0.000350916	1.11228	1.05703	0.596826	1.68627	3.23102	0.709576	0.105012	1.72566
DV227P	T	breast	F	Tr	75	117.143	130.677	86.6026	1444.92	445.548	64.1046	621.294	11.4904	2.88408	0.0794199	0.209773	0.129099	0.0115402	0.0135101	0.0547022	0.533844	1.41778	0.306195	0.0136341	0.0666167	0.0284212	0.01877	1.34869	4.83566	5.41413	0.625607	0.0565049	0.28139	0.209911	0.0113778	0.246316	1.89289	11.3888	31.1734	15.5068	0.000350916	0.592707	0.324143	0.0978463	0.413798	1.00153	0.143098	0.0357152	0.376374
DV228P	T	breast	F	Tr	83	169.72	166.703	77.5995	1633.63	472.66	234.483	680.641	6.5458	3.52228	0.0703351	0.20452	0.172514	0.0115402	0.0135101	0.06806	0.53869	1.85005	1.00006	0.0433335	0.100365	0.0522645	0.221223	2.0886	8.68771	10.9313	2.56358	0.149647	0.488248	0.440843	0.00750553	0.672681	5.29625	26.8775	58.8837	39.1464	0.673101	1.25085	1.37331	0.346915	1.02096	1.57565	0.344106	0.266751	2.50769
DV229P	T	breast	F	Tr	91	141.131	502.023	121.955	2851.72	1032.34	117.675	1631.51	0.0051457	3.80576	0.0141172	0.0151956	0.0100137	0.0115402	0.0135101	0.0139098	0.102934	0.138282	0.116995	0.0136341	0.0145243	0.0154046	0.01877	0.409193	1.06881	1.26932	0.28473	0.0892078	0.222224	0.212536	0.000128222	0.208886	2.25308	14.9941	31.4091	19.0357	0.000350916	0.7086	1.32749	0.732769	1.22862	1.69754	0.204216	0.0536966	0.947472
DV230P	T	breast	F	Val	99	441.158	614.827	276.408	3030.88	1231.12	176.884	1550.19	118.125	13.2853	0.521969	1.49495	0.878811	0.121671	0.124986	0.317261	2.89822	6.90211	3.40966	0.214311	0.67584	0.399027	0.477983	5.44194	18.1111	26.3629	8.88903	0.460403	2.67377	2.90307	0.101622	0.713259	8.1987	44.7064	116.813	89.3751	1.80618	1.42742	2.18049	1.18395	3.92083	7.18996	1.93214	0.0834738	1.83763
DV231P	T	breast	F	Tr	107	93.4071	308.317	131.263	1890.98	824.32	129.868	1150.16	0.0051457	8.1093	0.0543604	0.237142	0.208634	0.253542	0.238064	0.0511465	0.361273	0.890765	0.481134	0.139885	0.487402	0.293768	0.155357	0.694812	1.74162	2.34402	0.589223	0.0985664	0.331399	0.379047	0.0812943	0.452012	3.16186	12.4359	20.3397	10.8395	0.000350916	0.439949	0.741818	0.54295	0.996379	1.18768	0.156257	0.162893	1.73422
DV232P	T	breast	F	Tr	115	156.144	136.918	71.1854	1642.75	476.805	27.1924	632.622	17.056	2.14541	0.0141172	0.059598	0.0546793	0.0588597	0.0471902	0.0139098	0.151105	0.359963	0.191757	0.0456555	0.106276	0.0784913	0.0464245	0.515374	2.20981	2.81191	0.910789	0.0382332	0.165151	0.135518	0.0116404	0.112425	1.88684	14.7294	34.1519	20.3505	0.000350916	0.829017	0.621343	0.12029	0.306047	0.460173	0.089995	0.0134557	0.296616
DV233P	T	breast	F	Tr	123	665.687	517.73	190.741	3647.78	1026.69	92.4958	1543.23	145.494	38.0414	0.342433	1.20631	1.3486	0.10913	0.114123	0.317967	3.76065	11.636	6.75427	0.156612	0.525806	0.325875	0.410975	6.14852	24.2615	51.3305	24.78	0.335221	1.77095	2.10027	0.212831	0.501752	8.52268	60.7757	187.399	166.543	5.70212	1.91901	2.40039	0.51666	2.56276	5.62447	2.15426	0.0371242	1.35309
DV234P	T	breast	F	Val	131	427.974	632.566	420.749	3318.77	1247.42	447.107	1486.31	175.164	33.9802	1.68569	4.26225	3.29656	0.0882065	0.0732816	1.74233	11.6558	28.5417	10.1627	0.177586	0.498591	0.213938	4.16121	18.6113	45.3858	84.4461	24.7417	0.453515	1.76759	2.0526	0.0653554	3.06262	19.8401	90.5875	278.707	227.988	3.03553	2.53696	3.51605	0.980858	3.12721	6.02282	1.54125	0.549143	10.1282
DV235P	T	breast	F	Tr	139	298.323	275.589	221.804	2010.77	761.106	205.865	920.35	29.7062	31.6398	0.117038	0.383846	0.255689	0.0115402	0.0305472	0.0970006	0.846557	2.70899	0.786866	0.0495876	0.153343	0.0773006	0.197693	1.83055	7.52952	12.5845	2.88289	0.146907	0.560809	0.540212	0.027735	0.510231	4.3396	24.3662	69.5211	37.2747	0.239487	1.28839	0.680725	0.334605	1.15834	2.76096	0.464787	0.144209	1.4358
DV236P	T	breast	F	Tr	147	736.957	596.285	270.187	3752.71	1156.36	311.092	1602.75	164.882	59.048	1.5526	6.29853	5.59054	0.420079	0.563288	0.479867	6.14018	20.7868	14.965	0.414297	1.96429	1.46488	0.449221	6.19512	26.8485	62.1026	25.542	0.447483	3.38957	5.50642	0.662809	0.642236	7.29112	46.6273	152.671	137.881	5.71789	1.85084	1.74758	0.567621	3.23127	8.22088	3.98011	0.166892	1.58064
DV237P	T	breast	F	Tr	155	31.0826	68.3645	39.6001	1163.88	336.803	58.5378	584.976	0.0051457	4.88328	0.0141172	0.0151956	0.0100137	0.0115402	0.0135101	0.0139098	0.0404754	0.0863882	0.0301315	0.0136341	0.0145243	0.0154046	0.0306652	0.150957	0.368776	0.566236	0.0688776	0.0142143	0.0493813	0.057891	0.000128222	0.0769169	0.668804	4.01939	8.88903	5.44156	0.000350916	0.167726	0.305933	0.117037	0.277297	0.38052	0.0652281	0.0134557	0.315931
DV238P	T	breast	F	Val	163	274.304	342.015	200.937	2533.85	836.938	192.427	1209.1	9.74997	10.2765	0.875099	2.18503	1.18191	0.0900296	0.109954	0.455133	3.21891	7.24599	2.62643	0.117685	0.325891	0.198297	0.839221	5.26064	13.5858	18.7513	5.06008	0.224564	0.876333	0.917813	0.0561127	0.936752	6.72419	29.9321	68.8849	51.9891	0.751379	1.27192	1.27913	0.330366	1.30106	2.74523	0.799956	0.101988	1.43605
DV239P	T	breast	F	Tr	171	201.664	734.399	155.836	4045.61	1356.88	116.413	2031.46	0.0051457	16.1945	0.0141172	0.210118	0.159567	0.208579	0.224148	0.0139098	0.325953	0.920192	0.463589	0.16784	0.413988	0.280251	0.0805257	0.792453	4.00585	6.3557	0.885709	0.186811	0.947294	1.15532	0.0424041	0.189885	2.35593	20.9224	56.6612	45.5674	0.000350916	0.865603	1.56633	0.775983	2.77946	4.88358	0.915769	0.0134557	0.364864
DV240P	T	breast	F	Tr	179	612.914	473.222	287.233	2925.21	1151.56	195.975	1586.92	64.0321	26.6138	0.690737	3.14323	2.56077	0.23799	0.312441	0.307952	3.41512	10.6863	5.93489	0.209286	0.903057	0.583602	0.296684	3.76426	18.3152	33.882	10.0073	0.281551	2.05234	2.89654	0.175918	0.386493	4.58523	36.6628	128.685	90.8198	2.5634	1.84819	1.33446	0.465373	2.36469	7.25695	2.21096	0.0401597	0.640069
DV242P	T	breast	F	Tr	195	408.301	468.269	364.454	2736.41	1119.47	297.497	1540.54	38.8089	8.23699	1.05105	3.58189	3.41159	0.162243	0.155108	0.957073	8.5179	23.102	13.1997	0.229391	0.749086	0.559508	1.90035	15.4061	49.2704	80.0237	35.3272	0.571438	2.98693	3.7899	0.275344	2.96111	21.3489	96.8854	279.975	283.66	13.9461	2.49116	3.99855	1.15457	4.25209	8.34035	3.32208	0.592917	8.7522
DV243P	T	breast	F	Val	201	479.437	564.695	317.857	3557.84	1254.62	280.982	1860.58	143.322	8.93174	0.32642	0.965548	1.15357	0.0788337	0.125711	0.251026	2.31951	7.62045	5.54688	0.120401	0.492276	0.388685	0.524555	6.03523	24.0211	33.7929	12.5886	0.340414	2.14996	2.62813	0.172111	1.03251	11.0343	56.0211	143.001	129.061	4.66611	1.70615	3.23924	0.954903	3.61146	6.51178	2.32945	0.163996	2.83576
DV244P	T	breast	F	Tr	207	552.904	500.434	547.302	2293.04	1247.44	287.674	1243.46	127.36	163.584	0.346155	1.57729	1.26966	0.137999	0.134344	0.625962	4.84038	11.2588	4.56802	0.32037	0.769522	0.393059	0.908672	4.90592	27.6663	46.2002	13.0596	0.449678	1.20982	3.15544	0.132415	1.64101	10.9502	49.5077	126.719	61.1809	3.94171	1.16453	0.681885	0.849687	3.0691	5.73375	1.45578	0.265907	3.57755
DV245P	T	breast	F	Tr	213	128.503	162.861	120.171	1298.77	578.485	57.6458	573.942	27.6152	45.742	0.108841	0.56979	0.549865	0.471905	0.528358	0.10711	1.0048	3.34058	1.79431	0.329853	1.29921	0.938554	0.182196	0.929627	5.62601	11.1791	3.07375	0.120263	0.6248	1.7721	0.294106	0.307447	2.47092	12.8667	36.2433	17.9108	0.825703	0.547539	0.29447	0.230536	1.10673	2.66827	0.721522	0.0509256	0.731856
DV246P	T	breast	F	Tr	219	210.13	318.701	254.259	1861.12	955.354	287.565	940.48	68.9879	176.235	0.0442738	0.125149	0.0816236	0.0282595	0.065755	0.0823273	0.54263	1.21401	0.244488	0.0515387	0.129423	0.121309	0.259268	1.02939	4.48916	5.90048	0.488692	0.110777	0.292426	0.635887	0.00201815	0.367223	3.15917	15.0887	28.9433	9.51457	0.0247062	0.529435	0.189357	0.370809	1.36545	2.02619	0.244965	0.0760235	0.94709
DV247P	T	breast	F	Val	225	130.659	99.01	92.5443	1269.78	435.557	33.7726	350.843	42.861	35.6972	0.059567	0.189479	0.171536	0.0206338	0.0647471	0.0762401	0.565092	1.67811	0.831245	0.0452516	0.129344	0.148256	0.15102	0.716506	5.11793	10.347	3.13974	0.0817062	0.264379	0.837183	0.0785843	0.174592	2.15895	14.057	38.1992	22.3047	1.25883	0.595163	0.36862	0.16021	0.985962	2.13832	0.579756	0.0224012	0.369702
DV248P	T	breast	F	Tr	231	254.142	520.001	319.258	2244.81	1077.74	218.77	941.398	130.267	179.473	1.87334	4.1738	3.37279	0.239793	0.377738	1.82012	7.69508	14.6073	10.2444	0.560962	1.47202	1.21015	2.16689	8.52384	32.286	59.2233	20.1884	0.757363	1.89662	5.61611	0.738735	3.21084	15.3412	55.5325	128.777	64.5122	8.01298	1.13796	1.00529	1.81738	4.54649	7.55706	2.67672	0.424065	5.93069
DV249P	T	breast	F	Tr	237	219.185	202.932	214.885	1314.65	673.688	194.441	638.727	25.2188	115.585	0.321158	1.09223	0.678618	0.0548784	0.0808323	0.262463	1.81496	5.23647	2.71676	0.101618	0.262287	0.199712	0.265042	1.30874	9.68184	21.0515	6.96062	0.103524	0.332046	1.08278	0.115774	0.583077	3.52484	16.6197	42.7765	38.0905	4.59195	0.502661	0.596183	0.175311	0.83542	2.01551	0.608327	0.17416	1.55605
DV250P	T	breast	F	Tr	243	73.9293	227.244	89.9535	1908.78	535.745	55.6827	733.09	16.7846	13.9551	0.0141172	0.0668449	0.079874	0.018035	0.0493496	0.0139098	0.083701	0.19478	0.240405	0.0136341	0.0698097	0.152573	0.01877	0.201153	0.797938	1.1626	0.319818	0.0364938	0.144149	0.174477	0.0367691	0.10083	0.745081	4.6107	10.1296	7.56137	0.000350916	0.137406	0.157017	0.0868113	0.423621	0.592863	0.125857	0.0196871	0.234173
DV251P	T	breast	F	Val	249	106.364	179.069	111.242	1466.89	529.678	24.3602	582.516	35.7059	51.4933	0.056095	0.193148	0.110894	0.0115402	0.0752607	0.116249	0.66882	1.36742	0.342976	0.0325242	0.0632271	0.087771	0.256371	0.950178	4.13092	4.55329	0.507357	0.0593823	0.126689	0.238287	0.0178969	0.300131	2.71867	11.9356	18.3717	7.33974	0.007998	0.368681	0.188507	0.144912	0.584283	0.720104	0.0661049	0.0504356	0.674257
DV252P	T	breast	F	Tr	254	392.839	289.318	347.428	1831.35	1001.84	281.424	981.723	56.8431	171.761	0.0141172	0.0272358	0.0327866	0.0115402	0.0639381	0.0139098	0.121886	0.205107	0.197031	0.0296193	0.0512502	0.111882	0.0445648	0.273389	2.44836	2.99353	0.487206	0.055273	0.166547	0.230482	0.0299675	0.200269	2.13986	13.4121	25.0257	10.2918	0.122869	0.466559	0.230374	0.174721	0.765825	1.18267	0.0870776	0.0626289	0.786151
DV253P	T	breast	F	Tr	259	128.097	215.863	201.72	1577.12	709.154	99.9683	789.783	5.44688	66.6487	0.0371376	0.0774613	0.0347617	0.0180401	0.0469759	0.0743796	0.277946	0.495034	0.205828	0.034318	0.0724865	0.106264	0.182864	0.611876	2.91892	3.21516	0.216105	0.0756734	0.159433	0.31058	0.00730851	0.478899	2.91506	10.2721	14.7489	5.73108	0.000350916	0.253982	0.17429	0.243301	0.883352	1.41108	0.110923	0.106101	1.14498
DV254P	T	breast	F	Tr	264	173.729	213.399	147.278	1529.78	617.329	87.3326	584.896	43.1495	93.9749	0.02027	0.0517766	0.0394153	0.027036	0.0626767	0.0243782	0.161682	0.341664	0.2153	0.0421445	0.0998803	0.121009	0.046723	0.221929	1.81144	2.65635	0.542465	0.0404462	0.151807	0.294877	0.0274885	0.108112	1.26157	8.45586	15.0236	11.041	0.112647	0.273496	0.307839	0.114392	0.617125	0.957281	0.094114	0.0178623	0.329126
DV255P	T	breast	F	Val	269	181.39	220.717	175.829	1931.86	738.438	27.272	640.406	57.4006	95.8379	0.177503	0.533503	0.279237	0.0454194	0.0657102	0.345012	1.79192	3.95488	0.784406	0.0636486	0.150766	0.14392	0.89053	2.45725	10.1362	11.5386	2.11446	0.139195	0.336165	0.78002	0.0120178	0.618239	5.29348	22.7884	40.1498	25.0535	0.335139	0.697101	0.529997	0.411788	1.58499	2.58254	0.214618	0.0643596	1.23107
DV256P	T	breast	F	Tr	274	212.195	294.567	249.441	1627.49	753.342	131.25	679.05	73.9866	129.953	0.274405	1.02873	0.807457	0.0710293	0.0879765	0.53512	3.74546	8.44864	3.66467	0.151633	0.443538	0.256185	1.04412	3.87602	20.5294	32.6338	17.8156	0.304415	0.884292	2.33691	0.0890589	1.51688	9.40176	38.7575	81.0862	82.4398	5.37014	0.826346	1.33208	0.911592	2.60951	4.05515	0.713045	0.281449	3.81353
DV257P	T	breast	F	Tr	278	119.04	174.031	97.2707	1634.67	440.34	41.2113	553.471	1.45617	4.90451	0.185364	0.590396	0.73682	0.0523388	0.130692	0.135495	0.816269	2.01334	1.4347	0.0498224	0.1514	0.228975	0.320568	2.30888	5.69772	5.51174	1.75638	0.105979	0.391121	0.426644	0.0749406	0.465055	4.52434	17.9341	29.9659	17.2713	0.620667	0.457388	0.277938	0.230928	0.868655	1.21695	0.285124	0.0533877	0.915073
DV258P	T	breast	F	Tr	282	134.072	94.0437	91.4446	1136.26	367.874	14.7987	345.036	23.8464	24.7237	0.0141172	0.0476365	0.0290749	0.0115402	0.0396144	0.0139098	0.135035	0.2941	0.233316	0.0185024	0.062479	0.0826734	0.0399124	0.256529	2.00006	2.65588	0.509504	0.0413494	0.0979653	0.167232	0.0239414	0.106087	1.18045	7.34108	14.2823	5.36189	0.108289	0.311952	0.0971297	0.0613017	0.306795	0.532458	0.0677913	0.0220282	0.239279
DV259P	T	breast	F	Val	286	121.056	89.7828	67.7719	1187.82	445.384	10.7506	409.297	42.1586	37.8771	0.176818	0.737539	0.566716	0.0428853	0.0764999	0.159149	1.46027	3.80359	1.40777	0.0839887	0.203397	0.195032	0.240888	1.2508	8.58237	13.1529	3.12077	0.110993	0.365376	0.962356	0.0495197	0.242072	2.85104	18.1796	40.7898	23.0798	1.56544	0.655165	0.402771	0.233575	1.23152	2.49477	0.411367	0.0357185	0.41685
DV260P	T	breast	F	Tr	290	325.396	474.986	273.664	2012.55	1007.14	122.352	979.522	125.922	212.236	0.995879	2.64085	1.47757	0.168446	0.152355	1.27218	7.34907	17.4998	9.25152	0.410797	1.25626	0.73172	1.20475	5.74347	40.8495	83.4075	31.1582	0.635008	2.03716	6.52087	0.675588	1.57929	11.8794	63.0292	161.833	144.808	17.3618	1.0867	2.04883	2.22465	4.93097	9.06693	2.45989	0.296825	4.68711
DV261P	T	breast	F	Tr	294	45.5343	116.125	177.584	1350.66	259.919	147.101	360.194	0.0051457	7.67366	0.0141172	0.0151956	0.0274146	0.0115402	0.028629	0.0139098	0.0264736	0.0418707	0.131427	0.0136341	0.02673	0.0781623	0.01877	0.184568	0.293376	0.209659	0.130737	0.02956	0.0437295	0.0242689	0.0186201	0.607852	1.83647	3.19106	3.06868	1.06028	0.000350916	0.12559	0.159389	0.185019	0.19914	0.104971	0.0109446	0.541779	3.63912
DV262P	T	breast	F	Tr	298	271.219	488.741	244.037	2220.79	1044	121.903	1013.73	100.876	186.48	0.618977	2.10121	1.79306	0.143366	0.176419	0.397055	3.24112	8.34195	3.45435	0.157499	0.454442	0.365619	0.509981	2.35837	12.2968	17.9364	7.15077	0.160687	0.580391	2.05172	0.10771	0.434242	3.86688	18.7631	39.589	34.3595	2.39792	0.437835	0.611646	0.420886	1.79921	2.93591	0.67539	0.0437273	0.790068
DV263P	T	breast	F	Val	302	80.8158	101.041	100.39	1318.66	456.858	49.7706	585.135	8.57616	50.199	0.0141172	0.0411395	0.0310004	0.0277438	0.0573857	0.0139098	0.10999	0.221379	0.166524	0.062484	0.0952776	0.110294	0.01877	0.211083	1.07795	1.6186	0.247798	0.037125	0.112155	0.18628	0.0276687	0.107354	1.06458	6.06246	11.1131	3.46105	0.000350916	0.234438	0.0790926	0.13673	0.445449	0.605096	0.071431	0.0134557	0.283191
DV265P	T	breast	F	Tr	310	58.6287	135.694	41.0208	1385.44	377.44	23.9502	523.944	0.0051457	3.25173	0.0141172	0.0495238	0.0511339	0.0115402	0.0531613	0.0139098	0.100273	0.247842	0.25419	0.0136341	0.0550111	0.122694	0.01877	0.313427	1.3964	2.15121	0.504849	0.0515041	0.256906	0.331331	0.0141568	0.0929547	0.967876	7.19138	19.5779	16.6418	0.000350916	0.293812	0.368003	0.0906321	0.681522	1.25772	0.25054	0.0134557	0.233502
[truncated: 353 more rows]
[truncated: 94 more columns]

## Sheet: Table 6c,d
Supplementary Table 6c. Molar concentrations of individual lipids measured in Phase II (qualification) by Shotgun MS.
[truncated: 605 more rows]
[truncated: 369 more columns]

[truncated: 9 more sheets: Table 7, Table 8, Table 9a,b, Table 10a-c, Table 11a,b, Table 12a,b, Table 13a-h, Table 14a-c, Table 15]
